# Supplementary material for: Bibliometrics and visual analysis of metformin and gut microbiota from 2012 to 2022: A systematic review
Source: Medicine (Baltimore). 2023 Dec 15;102(50):e36478. doi: 10.1097/MD.0000000000036478 (PMC10727597; doi:10.1097/MD.0000000000036478)
Supplement: Supplementary file 1 [file medi-102-e36478-s001.txt]

FN Clarivate Analytics Web of Science
VR 1.0
PT J
AU Dziegielewska-Gesiak, S
   Fatyga, E
   Pilot, M
   Wierzgon, A
   Muc-Wierzgon, M
AF Dziegielewska-Gesiak, Sylwia
   Fatyga, Edyta
   Pilot, Magdalena
   Wierzgon, Aleksander
   Muc-Wierzgon, Malgorzata
TI Are There Differences in Gut Microbiome in Patients with Type 2 Diabetes
   Treated by Metformin or Metformin and Insulin?
SO DIABETES METABOLIC SYNDROME AND OBESITY-TARGETS AND THERAPY
LA English
DT Article
DE gut microbiome; type 2 diabetes; metformin; metformin plus insulin
AB Introduction: Recently, gut microbiota has been described as being involved in the health and diseases of the host, and together with diet and drugs may influence metabolic health. Yet, there is still no answer which type of treatment plays the most important role in the interplay of gut microbiota and type of treatment for type 2 diabetes (T2DM). An attempt was made to answer the question of which factors have the most significant impact on the intestinal microbiome in the context of metformin or metformin+insulin use in treatment of the patients with T2DM. Thus the aim of the study was to compare the gut microbiome profiles of patients with T2DM and two of the most traditional treatment methods.Methods: T2DM patients treated by metformin (Met) and metformin+insulin (Met+Ins), with the treatment duration of 5-10 years were enrolled. Biochemically blood glucose and glycated hemoglobin (HbA1c), lipids and kidney function were investigated and the quantitative and qualitative examination of the fecal intestinal flora were performed through the next-generation sequencing.Results: There were no significant differences in the study of the gut microbiome: the dominant bacterial phyla were Firmicutes and Verrucomicrobia, while Bacteroidetes and Proteobacteria shared smaller proportions in both groups. However, the group Met+Ins had worse metabolic control in terms of blood glucose and HbA1c in comparison with the Met group.Conclusion: As there are no differences in gut microbiome in T2DM patients treated with metformin only or metformin plus insulin, adding insulin in the treatment of T2DM may delay late diabetic complications development.
C1 [Dziegielewska-Gesiak, Sylwia; Fatyga, Edyta; Pilot, Magdalena; Muc-Wierzgon, Malgorzata] Med Univ Siles Katowice, Dept Internal Med Prevent, Katowice, Poland.
   [Wierzgon, Aleksander] Silesian Tech Univ, Fac Energy & Environm Engn, Dept Environm Biotechnol, Gliwice, Poland.
   [Dziegielewska-Gesiak, Sylwia] Med Univ Siles Katowice, Dept Internal Prevent Med, Piekarska 18 st, PL-41902 Katowice, Poland.
C3 Medical University Silesia; Silesian University of Technology; Medical
   University Silesia
RP Dziegielewska-Gesiak, S (通讯作者)，Med Univ Siles Katowice, Dept Internal Prevent Med, Piekarska 18 st, PL-41902 Katowice, Poland.
EM sgesiak@sum.edu.pl
OI Dziegielewska-Gesiak, Sylwia/0000-0003-1019-5959; Muc-Wierzgon,
   Malgorzata/0000-0001-6562-7072
CR Amer Diabet Assoc Professional Pra, 2022, DIABETES CARE, V45, pS125, DOI 10.2337/dc22-S009
   Bielka W, 2022, INT J MOL SCI, V23, DOI 10.3390/ijms23010480
   Cai KD, 2022, ENDOCRINE, V76, P294, DOI 10.1007/s12020-022-03002-1
   Cao TTB, 2020, FRONT ENDOCRINOL, V11, DOI 10.3389/fendo.2020.573891
   Chavez-Carbajal A, 2020, MICROORGANISMS, V8, DOI 10.3390/microorganisms8010094
   Clooney AG, 2016, PLOS ONE, V11, DOI 10.1371/journal.pone.0148028
   Cosola C, 2019, J NEPHROL, V32, P27, DOI 10.1007/s40620-018-0516-0
   de la Cuesta-Zuluaga J, 2017, DIABETES CARE, V40, P54, DOI 10.2337/dc16-1324
   Defeudis G, 2022, EAT WEIGHT DISORD-ST, V27, P2339, DOI 10.1007/s40519-022-01434-2
   DeFronzo RA, 2010, AM J MED, V123, pS38, DOI 10.1016/j.amjmed.2009.12.008
   Deng J, 2018, J CELL MOL MED, V22, P546, DOI 10.1111/jcmm.13342
   Dias AM, 2020, PHARMACOL RES PERSPE, V8, DOI 10.1002/prp2.601
   Doestzada M, 2018, PROTEIN CELL, V9, P432, DOI 10.1007/s13238-018-0547-2
   Fan Y, 2021, NAT REV MICROBIOL, V19, P55, DOI 10.1038/s41579-020-0433-9
   Foretz M, 2019, NAT REV ENDOCRINOL, V15, P569, DOI 10.1038/s41574-019-0242-2
   Gurung M, 2020, EBIOMEDICINE, V51, DOI 10.1016/j.ebiom.2019.11.051
   Ampudia-Blasco FJ, 2021, J DIABETES COMPLICAT, V35, DOI 10.1016/j.jdiacomp.2020.107828
   Klindworth A, 2013, NUCLEIC ACIDS RES, V41, DOI 10.1093/nar/gks808
   Larsen N, 2010, PLOS ONE, V5, DOI 10.1371/journal.pone.0009085
   Lee SH, 2018, J CLIN MED, V7, DOI 10.3390/jcm7090282
   Lv Y, 2018, J DIABETES RES, V2018, DOI 10.1155/2018/1890978
   Makki K, 2018, CELL HOST MICROBE, V23, P705, DOI 10.1016/j.chom.2018.05.012
   McCreight LJ, 2016, DIABETOLOGIA, V59, P426, DOI 10.1007/s00125-015-3844-9
   Myhrstad MCW, 2020, NUTRIENTS, V12, DOI 10.3390/nu12030859
   Rattelman CR, 2021, DIABETES THER, V12, P581, DOI 10.1007/s13300-020-00993-w
   Rodriguez J, 2018, CURR OPIN CLIN NUTR, V21, P294, DOI 10.1097/MCO.0000000000000468
   Salonen A, 2014, ISME J, V8, P2218, DOI 10.1038/ismej.2014.63
   Sedighi M, 2017, MICROB PATHOGENESIS, V111, P362, DOI 10.1016/j.micpath.2017.08.038
   Sharma A, 2019, CLIN PHARMACOL THER, V106, P317, DOI 10.1002/cpt.1437
   Wang HD, 2020, ACTA DIABETOL, V57, P455, DOI 10.1007/s00592-019-01436-0
   Zhou Z, 2022, FRONT CELL INFECT MI, V12, DOI 10.3389/fcimb.2022.834485
NR 31
TC 1
Z9 1
U1 4
U2 4
PU DOVE MEDICAL PRESS LTD
PI ALBANY
PA PO BOX 300-008, ALBANY, AUCKLAND 0752, NEW ZEALAND
SN 1178-7007
J9 DIABET METAB SYND OB
JI Diabetes Metab. Syndr. Obes.
PY 2022
VL 15
BP 3589
EP 3599
DI 10.2147/DMSO.S377856
PG 11
WC Endocrinology & Metabolism
WE Science Citation Index Expanded (SCI-EXPANDED)
SC Endocrinology & Metabolism
GA 6N0KH
UT WOS:000889249900001
PM 36426212
OA Green Published, gold
DA 2023-06-08
ER

PT J
AU Jones, GR
   Molloy, MP
AF Jones, Georgina R.
   Molloy, Mark P.
TI Metformin, Microbiome and Protection Against Colorectal Cancer
SO DIGESTIVE DISEASES AND SCIENCES
LA English
DT Review
DE Metformin; Colorectal cancer; Microbiome; Chemopreventation; Butyrate;
   Bile acids
ID GUT MICROBIOTA; REDUCED RISK; COLON-CANCER; BILE-ACIDS; PROMOTES;
   GROWTH; CARCINOGENESIS; PREVENTION; GLUCAGON; THERAPY
AB Metformin is widely used as a firstline therapy to improve insulin sensitivity in type 2 diabetes mellitus (T2DM) patients. This is achieved primarily through regulating AMP-activated protein kinase (AMPK)-dependent pathways leading to reduced hepatic gluconeogenesis and improved muscular uptake of glucose. Epidemiological studies first recognized a relationship with metformin use in T2DM patients and reduced colorectal cancer (CRC) risk. Thereafter, metformin has gained wide attention as a candidate CRC chemopreventative agent; however, the molecular mechanisms underlying its gastrointestinal anti-cancer properties appear multi-faceted and are not well understood. An intriguing area of research is the growing evidence of metformin's metabolic juncture with gut microbiota at the intestinal mucosal interface. This review examines the mechanistic evidence which may account for metformin's protection against CRC through interactions between the drug, gut microbiota and the colonic epithelial mucosa.
C1 [Jones, Georgina R.; Molloy, Mark P.] Univ Sydney, Kolling Inst, Northern Clin Sch, Bowel Canc & Biomarker Lab, St Leonards, NSW, Australia.
C3 University of Sydney; Kolling Institute of Medical Research
RP Molloy, MP (通讯作者)，Univ Sydney, Kolling Inst, Northern Clin Sch, Bowel Canc & Biomarker Lab, St Leonards, NSW, Australia.
EM m.molloy@sydney.edu.au
OI Molloy, Mark/0000-0003-4679-5868
FU Bowel Cancer Research Foundation Australia
FX MPM acknowledges support from Bowel Cancer Research Foundation
   Australia.
CR Anisimov VN, 2016, CURR DRUG TARGETS, V17, P439, DOI 10.2174/1389450116666150309113305
   Banerjee P, 2016, J MOL MED, V94, P1397, DOI 10.1007/s00109-016-1455-7
   BAYERDORFFER E, 1995, GUT, V36, P268, DOI 10.1136/gut.36.2.268
   BAYERDORFFER E, 1993, GASTROENTEROLOGY, V104, P145, DOI 10.1016/0016-5085(93)90846-5
   Beisswenger P, 2003, DIABETES METAB, V29, pS95
   Bekusova VV, 2017, CANCER BIOL MED, V14, P100, DOI 10.20892/j.issn.2095-3941.2016.0088
   BONORA E, 1984, CURR MED RES OPIN, V9, P47, DOI 10.1185/03007998409109558
   Bradley MC, 2018, CANCER EPIDEM BIOMAR, V27, P525, DOI 10.1158/1055-9965.EPI-17-0424
   Bryrup T, 2019, DIABETOLOGIA, V62, P1024, DOI 10.1007/s00125-019-4848-7
   Cao HL, 2017, INT J CANCER, V140, P2545, DOI 10.1002/ijc.30643
   Cha JH, 2018, MOL CELL, V71, P606, DOI 10.1016/j.molcel.2018.07.030
   Chan AT, 2010, GASTROENTEROLOGY, V138, P2029, DOI 10.1053/j.gastro.2010.01.057
   Chen JZ, 2019, NUTRIENTS, V11, DOI 10.3390/nu11051026
   Coleman OI, 2018, FRONT IMMUNOL, V8, DOI 10.3389/fimmu.2017.01927
   Coyle C, 2016, ANN ONCOL, V27, P2184, DOI 10.1093/annonc/mdw410
   de la Cuesta-Zuluaga J, 2017, DIABETES CARE, V40, P54, DOI 10.2337/dc16-1324
   Donohoe DR, 2012, MOL CELL, V48, P612, DOI 10.1016/j.molcel.2012.08.033
   Eikawa S, 2015, P NATL ACAD SCI USA, V112, P1809, DOI 10.1073/pnas.1417636112
   Evans JMM, 2005, BMJ-BRIT MED J, V330, P1304, DOI 10.1136/bmj.38415.708634.F7
   Flynn C, 2007, MOL CARCINOGEN, V46, P60, DOI 10.1002/mc.20253
   Forslund K, 2015, NATURE, V528, P262, DOI 10.1038/nature15766
   Franciosi M, 2013, PLOS ONE, V8, DOI 10.1371/journal.pone.0071583
   GIOVANNUCCI E, 1994, ANN MED, V26, P443, DOI 10.3109/07853899409148367
   Graham GG, 2011, CLIN PHARMACOKINET, V50, P81, DOI 10.2165/11534750-000000000-00000
   Higurashi T, 2016, LANCET ONCOL, V17, P475, DOI 10.1016/S1470-2045(15)00565-3
   Hosono K, 2010, MOL CARCINOGEN, V49, P662, DOI 10.1002/mc.20637
   Jemal A, 2011, CA-CANCER J CLIN, V61, P134, DOI [10.3322/caac.20107, 10.3322/caac.20115]
   Katona BW, 2020, GASTROENTEROLOGY, V158, P368, DOI 10.1053/j.gastro.2019.06.047
   Kowall B, 2015, PHARMACOEPIDEM DR S, V24, P865, DOI 10.1002/pds.3823
   Litvak Y, 2018, SCIENCE, V362, P1017, DOI 10.1126/science.aat9076
   Liu TY, 2020, INT J CANCER, V146, P1780, DOI 10.1002/ijc.32563
   Madiraju AK, 2014, NATURE, V510, P542, DOI 10.1038/nature13270
   Maslowski KM, 2019, CLIN EXP IMMUNOL, V197, P193, DOI 10.1111/cei.13329
   Miller RA, 2013, NATURE, V494, P256, DOI 10.1038/nature11808
   Ni J, 2017, NAT REV GASTRO HEPAT, V14, P573, DOI 10.1038/nrgastro.2017.88
   O'Keefe SJD, 2016, NAT REV GASTRO HEPAT, V13, P691, DOI 10.1038/nrgastro.2016.165
   Ocvirk Soren, 2017, Curr Nutr Rep, V6, P315, DOI 10.1007/s13668-017-0219-5
   Pernicova I, 2014, NAT REV ENDOCRINOL, V10, P143, DOI 10.1038/nrendo.2013.256
   Pryor R, 2019, CELL, V178, P1299, DOI 10.1016/j.cell.2019.08.003
   Raufman JP, 2015, CARCINOGENESIS, V36, P1193, DOI 10.1093/carcin/bgv107
   REDDY BS, 1977, CANCER-AM CANCER SOC, V39, P2533, DOI 10.1002/1097-0142(197706)39:6<2533::AID-CNCR2820390634>3.0.CO;2-X
   Rena G, 2017, DIABETOLOGIA, V60, P1577, DOI 10.1007/s00125-017-4342-z
   Saisho Y, 2015, ENDOCR METAB IMMUNE, V15, P196, DOI 10.2174/1871530315666150316124019
   Saus E, 2019, MOL ASPECTS MED, V69, P93, DOI 10.1016/j.mam.2019.05.001
   Sayin SI, 2013, CELL METAB, V17, P225, DOI 10.1016/j.cmet.2013.01.003
   Schulz MD, 2014, NATURE, V514, P508, DOI 10.1038/nature13398
   Sehdev A, 2015, CANCER-AM CANCER SOC, V121, P1071, DOI 10.1002/cncr.29165
   Smiechowski B, 2013, CANCER EPIDEM BIOMAR, V22, P1877, DOI 10.1158/1055-9965.EPI-13-0196
   Spielman LJ, 2018, NEUROCHEM INT, V120, P149, DOI 10.1016/j.neuint.2018.08.005
   Sun LL, 2018, NAT MED, V24, P1919, DOI 10.1038/s41591-018-0222-4
   Tilg H, 2018, CANCER CELL, V33, P954, DOI 10.1016/j.ccell.2018.03.004
   Tomimoto A, 2008, CANCER SCI, V99, P2136, DOI 10.1111/j.1349-7006.2008.00933.x
   Vancura A, 2018, TRENDS PHARMACOL SCI, V39, P867, DOI 10.1016/j.tips.2018.07.006
   Verdura S, 2019, ONCOIMMUNOLOGY, V8, DOI 10.1080/2162402X.2019.1633235
   Wang SA, 2019, MOL CARCINOGEN, V58, P1155, DOI 10.1002/mc.22999
   WEINBERG ED, 1968, ANN NY ACAD SCI, V148, P587, DOI 10.1111/j.1749-6632.1968.tb27733.x
   Wu H, 2017, NAT MED, V23, P850, DOI 10.1038/nm.4345
   Yang YX, 2004, GASTROENTEROLOGY, V127, P1044, DOI 10.1053/j.gastro.2004.07.011
NR 58
TC 11
Z9 12
U1 1
U2 12
PU SPRINGER
PI DORDRECHT
PA VAN GODEWIJCKSTRAAT 30, 3311 GZ DORDRECHT, NETHERLANDS
SN 0163-2116
EI 1573-2568
J9 DIGEST DIS SCI
JI Dig. Dis. Sci.
PD MAY
PY 2021
VL 66
IS 5
BP 1409
EP 1414
DI 10.1007/s10620-020-06390-4
EA JUN 2020
PG 6
WC Gastroenterology & Hepatology
WE Science Citation Index Expanded (SCI-EXPANDED)
SC Gastroenterology & Hepatology
GA RO2IL
UT WOS:000539843000003
PM 32533543
DA 2023-06-08
ER

PT J
AU Induri, SNR
   Kansara, P
   Thomas, SC
   Xu, FX
   Saxena, D
   Li, X
AF Induri, Sri Nitya Reddy
   Kansara, Payalben
   Thomas, Scott C.
   Xu, Fangxi
   Saxena, Deepak
   Li, Xin
TI The Gut Microbiome, Metformin, and Aging
SO ANNUAL REVIEW OF PHARMACOLOGY AND TOXICOLOGY
LA English
DT Review
DE gut microbiome; aging; inflammaging; drug toxicity; metformin
ID TYPE-2 DIABETES-MELLITUS; DENDRITIC CELLS; IMMUNE-RESPONSES; LIFE-SPAN;
   AKKERMANSIA-MUCINIPHILA; INTESTINAL MICROFLORA; EPITHELIAL BARRIER;
   ESCHERICHIA-COLI; LACTIC-ACIDOSIS; C. ELEGANS
AB Metformin has been extensively used for the treatment of type 2 diabetes, and it may also promote healthy aging. Despite its widespread use and versatility, metformin's mechanisms of action remain elusive. The gut typically harbors thousands of bacterial species, and as the concentration of metformin is much higher in the gut as compared to plasma, it is plausible that microbiome-drug-host interactions may influence the functions of metformin. Detrimental perturbations in the aging gut microbiome lead to the activation of the innate immune response concomitant with chronic low-grade inflammation. With the effectiveness of metformin in diabetes and antiaging varying among individuals, there is reason to believe that the gut microbiome plays a role in the efficacy of metformin. Metformin has been implicated in the promotion and maintenance of a healthy gut microbiome and reduces many age-related degenerative pathologies. Mechanistic understanding of metformin in the promotion of a healthy gut microbiome and aging will require a systems-level approach.
C1 [Induri, Sri Nitya Reddy; Kansara, Payalben; Thomas, Scott C.; Xu, Fangxi; Saxena, Deepak; Li, Xin] NYU, Dept Mol Pathobiol, Coll Dent, New York, NY 10010 USA.
   [Saxena, Deepak] NYU, Dept Surg, Sch Med, New York, NY 10016 USA.
C3 New York University; New York University
RP Li, X (通讯作者)，NYU, Dept Mol Pathobiol, Coll Dent, New York, NY 10010 USA.
EM xl15@nyu.edu
FU National Institutes of Health [AG068857]; NYU Mega-Grant Initiative
FX This research project was supported by the National Institutes of Health
   grant AG068857 (D.S., X.L.) and the NYU Mega-Grant Initiative (D.S.,
   X.L.).
CR ABRAMS GD, 1963, LAB INVEST, V12, P355
   Adeyemo MA, 2015, DIABETES OBES METAB, V17, P363, DOI 10.1111/dom.12426
   ALAM M, 1994, SCAND J GASTROENTERO, V29, P445, DOI 10.3109/00365529409096836
   Almeida A, 2021, NAT BIOTECHNOL, V39, P105, DOI 10.1038/s41587-020-0603-3
   Amin S, 2019, BRIT J CLIN PHARMACO, V85, P37, DOI 10.1111/bcp.13780
   Armanios M, 2012, NAT REV GENET, V13, P693, DOI 10.1038/nrg3246
   Babich MM, 1998, AM J MED, V104, P490, DOI 10.1016/S0002-9343(98)00088-6
   Backhed F, 2005, SCIENCE, V307, P1915, DOI 10.1126/science.1104816
   Bailey C, 2004, PRACT DIAB INT, V21, P115, DOI [DOI 10.1002/PDI.606, 10.1002/pdi.606]
   Bailey CJ, 2017, DIABETOLOGIA, V60, P1566, DOI 10.1007/s00125-017-4318-z
   BALL S, 1974, BRIT MED J, V4, P699, DOI 10.1136/bmj.4.5946.699
   Baquero F, 2012, CLIN MICROBIOL INFEC, V18, P2, DOI 10.1111/j.1469-0691.2012.03916.x
   Bartlett JG, 2002, NEW ENGL J MED, V346, P334, DOI 10.1056/NEJMcp011603
   Barzilai N, 2016, CELL METAB, V23, P1060, DOI 10.1016/j.cmet.2016.05.011
   Barzilai N, 2012, DIABETES, V61, P1315, DOI 10.2337/db11-1300
   Bauer PV, 2018, CELL METAB, V27, P101, DOI 10.1016/j.cmet.2017.09.019
   Bauman WA, 2000, DIABETES CARE, V23, P1227, DOI 10.2337/diacare.23.9.1227
   Belizario Jose E, 2018, Exp Suppl, V109, P459, DOI 10.1007/978-3-319-74932-7_13
   Bell S, 2017, BMC NEPHROL, V18, DOI 10.1186/s12882-017-0579-5
   Berg G, 2020, MICROBIOME, V8, DOI 10.1186/s40168-020-00875-0
   Berg RD, 1996, TRENDS MICROBIOL, V4, P430, DOI 10.1016/0966-842X(96)10057-3
   Bouskra D, 2008, NATURE, V456, P507, DOI 10.1038/nature07450
   Bridgeman SC, 2018, DIABETES OBES METAB, V20, P1553, DOI 10.1111/dom.13262
   Bridges HR, 2014, BIOCHEM J, V462, P475, DOI 10.1042/BJ20140620
   Bry L, 1996, SCIENCE, V273, P1380, DOI 10.1126/science.273.5280.1380
   Bryrup T, 2019, DIABETOLOGIA, V62, P1024, DOI 10.1007/s00125-019-4848-7
   Cabreiro F, 2013, CELL, V153, P228, DOI 10.1016/j.cell.2013.02.035
   Cai H, 2020, INT J MOL MED, V45, P715, DOI 10.3892/ijmm.2020.4453
   CALLAGHAN TS, 1980, BRIT MED J, V280, P1214, DOI 10.1136/bmj.280.6225.1214
   Cario E, 2007, GASTROENTEROLOGY, V132, P1359, DOI 10.1053/j.gastro.2007.02.056
   Castro-Nallar E, 2015, PEERJ, V3, DOI 10.7717/peerj.1140
   Chen J, 2017, ELIFE, V6, DOI 10.7554/eLife.31268
   Claesson MJ, 2012, NATURE, V488, P178, DOI 10.1038/nature11319
   Clayton TA, 2009, P NATL ACAD SCI USA, V106, P14728, DOI 10.1073/pnas.0904489106
   Clements SJ, 2018, CRIT REV FOOD SCI, V58, P651, DOI 10.1080/10408398.2016.1211086
   Cone CJ, 2010, ANN PHARMACOTHER, V44, P1655, DOI 10.1345/aph.1P099
   Cools N, 2011, IMMUNOTHERAPY-UK, V3, P1203, DOI [10.2217/IMT.11.110, 10.2217/imt.11.110]
   Corchia A, 2020, CLIN TOXICOL, V58, P375, DOI 10.1080/15563650.2019.1648816
   Crawley D, 2017, BMC CANCER, V17, DOI 10.1186/s12885-017-3458-3
   Csaba G, 2019, ACTA MICROBIOL IMM H, V66, P1, DOI 10.1556/030.65.2018.029
   Cuyas E, 2018, FRONT ENDOCRINOL, V9, DOI 10.3389/fendo.2018.00657
   Cuyas E, 2018, AGING CELL, V17, DOI 10.1111/acel.12772
   De Angelis M, 2013, PLOS ONE, V8, DOI 10.1371/journal.pone.0076993
   de la Cuesta-Zuluaga J, 2017, DIABETES CARE, V40, P54, DOI 10.2337/dc16-1324
   De Luca F, 2019, CLIN EXP IMMUNOL, V195, P74, DOI 10.1111/cei.13158
   De Palma G, 2010, BMC MICROBIOL, V10, DOI 10.1186/1471-2180-10-63
   Dickson RP, 2015, AM J PHYSIOL-LUNG C, V309, pL1047, DOI 10.1152/ajplung.00279.2015
   Dominguez-Bello MG, 2010, P NATL ACAD SCI USA, V107, P11971, DOI 10.1073/pnas.1002601107
   DUNN CJ, 1995, DRUGS, V49, P721, DOI 10.2165/00003495-199549050-00007
   Duong JK, 2013, CLIN PHARMACOKINET, V52, P373, DOI 10.1007/s40262-013-0046-9
   Durand A, 2018, NAT COMMUN, V9, DOI 10.1038/s41467-017-02458-4
   Eckburg PB, 2005, SCIENCE, V308, P1635, DOI 10.1126/science.1110591
   El-Mir MY, 2000, J BIOL CHEM, V275, P223, DOI 10.1074/jbc.275.1.223
   Elyahu Y, 2019, SCI ADV, V5, DOI 10.1126/sciadv.aaw8330
   Fabbrizzi A, 2019, INTERN EMERG MED, V14, P1241, DOI 10.1007/s11739-019-02208-y
   Faner R, 2017, EUR RESPIR J, V49, DOI 10.1183/13993003.02086-2016
   Fang JQ, 2018, AGING CELL, V17, DOI 10.1111/acel.12765
   Fatt M, 2015, STEM CELL REP, V5, P988, DOI 10.1016/j.stemcr.2015.10.014
   Fernandes A, 2007, J NEUROPATH EXP NEUR, V66, P789, DOI 10.1097/nen.0b013e3181461c74
   Fessler J, 2013, FRONT IMMUNOL, V4, DOI 10.3389/fimmu.2013.00231
   Flores GE, 2014, GENOME BIOL, V15, DOI 10.1186/s13059-014-0531-y
   Fontana L, 2010, SCIENCE, V328, P321, DOI 10.1126/science.1172539
   Forslund K, 2015, NATURE, V528, P262, DOI 10.1038/nature15766
   Foster JA, 2013, TRENDS NEUROSCI, V36, P305, DOI 10.1016/j.tins.2013.01.005
   Franceschi C, 2000, ANN NY ACAD SCI, V908, P244
   Franceschi C, 2014, J GERONTOL A-BIOL, V69, pS4, DOI 10.1093/gerona/glu057
   Frank DN, 2007, P NATL ACAD SCI USA, V104, P13780, DOI 10.1073/pnas.0706625104
   Freedberg DE, 2015, GASTROENTEROLOGY, V149, P883, DOI 10.1053/j.gastro.2015.06.043
   Gadecka A, 2019, NUTRIENTS, V11, DOI 10.3390/nu11061251
   Gantois I, 2006, APPL ENVIRON MICROB, V72, P946, DOI 10.1128/AEM.72.1.946-949.2006
   Garg G, 2017, REJUV RES, V20, P16, DOI 10.1089/rej.2016.1826
   Garigan D, 2002, GENETICS, V161, P1101
   Garinis GA, 2008, NAT CELL BIOL, V10, P1241, DOI 10.1038/ncb1108-1241
   GEBBERS JO, 1989, SCHWEIZ ARCH TIERH, V131, P221
   Geerlings SY, 2018, MICROORGANISMS, V6, DOI 10.3390/microorganisms6030075
   Gevers D, 2012, PLOS BIOL, V10, DOI 10.1371/journal.pbio.1001377
   Gilbert JA, 2015, GENOME BIOL, V16, DOI 10.1186/s13059-015-0664-7
   Gill SR, 2006, SCIENCE, V312, P1355, DOI 10.1126/science.1124234
   GORDON HA, 1961, AM J PHYSIOL, V201, P175, DOI 10.1152/ajplegacy.1961.201.1.175
   Gorjifard S, 2016, J LEUKOCYTE BIOL, V100, P865, DOI 10.1189/jlb.3RI0516-222R
   Goronzy JJ, 2015, J IMMUNOL, V194, P4073, DOI 10.4049/jimmunol.1500046
   Guo YQ, 2020, ENDOCRINOL METAB, V35, P36, DOI 10.3803/EnM.2020.35.1.36
   Hammami R, 2013, CELL MOL LIFE SCI, V70, P2947, DOI 10.1007/s00018-012-1202-3
   Hansen CHF, 2012, DIABETOLOGIA, V55, P2285, DOI 10.1007/s00125-012-2564-7
   Haran JP, 2021, GASTROENTEROLOGY, V160, P507, DOI 10.1053/j.gastro.2020.09.060
   Hardie DG, 2012, NAT REV MOL CELL BIO, V13, P251, DOI 10.1038/nrm3311
   Hayden EC, 2015, NATURE, V522, P265, DOI 10.1038/522265a
   Haynes L, 2009, CURR OPIN IMMUNOL, V21, P414, DOI 10.1016/j.coi.2009.05.009
   Hill DA, 2010, MUCOSAL IMMUNOL, V3, P148, DOI 10.1038/mi.2009.132
   Honda K, 2012, ANNU REV IMMUNOL, V30, P759, DOI 10.1146/annurev-immunol-020711-074937
   Hu QC, 2020, CELL DEATH DIS, V11, DOI 10.1038/s41419-020-03126-0
   Huang S, 2020, MSYSTEMS, V5, DOI 10.1128/mSystems.00630-19
   HUSEBYE E, 1994, DIGEST DIS SCI, V39, P946, DOI 10.1007/BF02087542
   Ianiro G, 2016, GUT, V65, P1906, DOI 10.1136/gutjnl-2016-312297
   Imhann F, 2016, GUT, V65, P740, DOI 10.1136/gutjnl-2015-310376
   Iwasaki A, 1999, J EXP MED, V190, P229, DOI 10.1084/jem.190.2.229
   Jackson MA, 2018, NAT COMMUN, V9, DOI 10.1038/s41467-018-05184-7
   Jakobsson HE, 2010, PLOS ONE, V5, DOI 10.1371/journal.pone.0009836
   Janarthanan S, 2012, AM J GASTROENTEROL, V107, P1001, DOI 10.1038/ajg.2012.179
   Jernberg C, 2007, ISME J, V1, P56, DOI 10.1038/ismej.2007.3
   Jin CY, 2011, CELL METAB, V14, P161, DOI 10.1016/j.cmet.2011.07.001
   JOHNSON HK, 1968, ARCH INTERN MED, V122, P367, DOI 10.1001/archinte.122.4.367
   Kaddurah-Daouk R, 2011, PLOS ONE, V6, DOI 10.1371/journal.pone.0025482
   Kajbaf F, 2013, BMC PHARMACOL TOXICO, V14, DOI 10.1186/2050-6511-14-22
   Kamada N, 2013, NAT IMMUNOL, V14, P685, DOI 10.1038/ni.2608
   KELLY CP, 1994, NEW ENGL J MED, V330, P257, DOI 10.1056/NEJM199401273300406
   Kelsall BL, 2005, IMMUNOL REV, V206, P132, DOI 10.1111/j.0105-2896.2005.00292.x
   Kennedy BK, 2014, CELL, V159, P708, DOI 10.1016/j.cell.2014.10.039
   Kho ZY, 2018, FRONT MICROBIOL, V9, DOI 10.3389/fmicb.2018.01835
   Kim S, 2018, GERONTOLOGY, V64, P513, DOI 10.1159/000490615
   Klement RJ, 2016, ONCOGENESIS, V5, DOI 10.1038/oncsis.2016.2
   Konturek PC, 2016, J PHYSIOL PHARMACOL, V67, P859
   Kovtonyuk LV, 2016, FRONT IMMUNOL, V7, DOI 10.3389/fimmu.2016.00502
   Kruse JA, 2001, J EMERG MED, V20, P267, DOI 10.1016/S0736-4679(00)00320-6
   Kuang YC, 2020, BIOGERONTOLOGY, V21, P13, DOI 10.1007/s10522-019-09838-x
   Kuilman T, 2010, GENE DEV, V24, P2463, DOI 10.1101/gad.1971610
   Kulkarni AS, 2020, CELL METAB, V32, P15, DOI 10.1016/j.cmet.2020.04.001
   Kumar A, 2007, EMBO J, V26, P4457, DOI 10.1038/sj.emboj.7601867
   Lederberg J, 2001, SCIENTIST, V15, P8
   Lee H, 2014, APPL ENVIRON MICROB, V80, P5935, DOI 10.1128/AEM.01357-14
   Lee N, 2017, EXP MOL MED, V49, DOI 10.1038/emm.2017.36
   Ley RE, 2006, CELL, V124, P837, DOI 10.1016/j.cell.2006.02.017
   Li XY, 2015, PLOS ONE, V10, DOI 10.1371/journal.pone.0146152
   Liu JH, 2019, AGING-US, V11, P741, DOI 10.18632/aging.101781
   Lopez-Otin C, 2013, CELL, V153, P1194, DOI 10.1016/j.cell.2013.05.039
   Macaulay R, 2013, AGE, V35, P563, DOI 10.1007/s11357-012-9381-2
   Macfarlane S, 2003, P NUTR SOC, V62, P67, DOI 10.1079/PNS2002207
   Macpherson AJ, 2004, NAT REV IMMUNOL, V4, P478, DOI 10.1038/nri1373
   Madiraju AK, 2014, NATURE, V510, P542, DOI 10.1038/nature13270
   Maier L, 2018, NATURE, V555, P623, DOI 10.1038/nature25979
   Mair W, 2008, ANNU REV BIOCHEM, V77, P727, DOI 10.1146/annurev.biochem.77.061206.171059
   Marchesi JR, 2015, MICROBIOME, V3, DOI 10.1186/s40168-015-0094-5
   Marin L, 2015, BIOMED RES INT-UK, V2015, DOI 10.1155/2015/905215
   Maruvada P, 2017, CELL HOST MICROBE, V22, P589, DOI 10.1016/j.chom.2017.10.005
   Maurice CF, 2013, CELL, V152, P39, DOI 10.1016/j.cell.2012.10.052
   Maynard C, 2018, SUBCELL BIOCHEM, V90, P351, DOI 10.1007/978-981-13-2835-0_12
   Mazokopakis EE, 2012, DIABETES RES CLIN PR, V97, P359, DOI 10.1016/j.diabres.2012.06.001
   Megias J, 2012, STEM CELLS, V30, P1486, DOI 10.1002/stem.1110
   Methe BA, 2012, NATURE, V486, P215, DOI 10.1038/nature11209
   Miralles-Linares F, 2012, DIABETES CARE, V35, pE21, DOI 10.2337/dc11-2306
   Mitroulis I, 2018, J INNATE IMMUN, V10, P365, DOI 10.1159/000489406
   Moiseeva O, 2013, AGING CELL, V12, P489, DOI 10.1111/acel.12075
   Momose Y, 2008, ANTON LEEUW INT J G, V94, P165, DOI 10.1007/s10482-008-9222-6
   Montandon SA, 2017, GENES-BASEL, V8, DOI 10.3390/genes8100250
   Moon MK, 2017, DIABETES METAB J, V41, P357, DOI 10.4093/dmj.2017.41.5.357
   Moskalev AA, 2013, AGEING RES REV, V12, P661, DOI 10.1016/j.arr.2012.02.001
   Motta JP, 2021, NAT REV GASTRO HEPAT, V18, P314, DOI 10.1038/s41575-020-00397-y
   Muller CA, 2005, CELL MOL LIFE SCI, V62, P1297, DOI 10.1007/s00018-005-5034-2
   Mussell M, 2008, J PSYCHOSOM RES, V64, P605, DOI 10.1016/j.jpsychores.2008.02.019
   Na HJ, 2018, BIOCHEM BIOPH RES CO, V498, P18, DOI 10.1016/j.bbrc.2018.02.191
   Nammour Fadel E, 2003, Endocr Pract, V9, P307
   Nava GM, 2011, GUT MICROBES, V2, P99, DOI 10.4161/gmic.2.2.15416
   Nayfach S, 2021, NAT BIOTECHNOL, V39, P499, DOI 10.1038/s41587-020-0718-6
   Neish AS, 2009, GASTROENTEROLOGY, V136, P65, DOI 10.1053/j.gastro.2008.10.080
   Neumann B, 2019, CELL STEM CELL, V25, P473, DOI 10.1016/j.stem.2019.08.015
   Newman JC, 2016, J GERONTOL A-BIOL, V71, P1424, DOI 10.1093/gerona/glw149
   Niemeyer-van der Kolk T, 2018, BRIT J CLIN PHARMACO, V84, P2178, DOI 10.1111/bcp.13662
   Nijhout HF, 2004, J BIOL CHEM, V279, P55008, DOI 10.1074/jbc.M410818200
   Noren Hooten N, 2016, AGING CELL, V15, P572, DOI 10.1111/acel.12469
   Onken B, 2010, PLOS ONE, V5, DOI 10.1371/journal.pone.0008758
   Pamer EG, 2007, NAT IMMUNOL, V8, P1173, DOI 10.1038/ni1526
   Pasquel FJ, 2015, AM J MED SCI, V349, P263, DOI 10.1097/MAJ.0b013e3182a562b7
   Pedersen HK, 2016, NATURE, V535, P376, DOI 10.1038/nature18646
   Peniche AG, 2018, ANAEROBE, V54, P83, DOI 10.1016/j.anaerobe.2018.07.011
   Perry RJ, 2016, NATURE, V534, P213, DOI 10.1038/nature18309
   Peterson LW, 2014, NAT REV IMMUNOL, V14, P141, DOI 10.1038/nri3608
   Pickard JM, 2017, IMMUNOL REV, V279, P70, DOI 10.1111/imr.12567
   Pryor R, 2019, CELL, V178, P1299, DOI 10.1016/j.cell.2019.08.003
   Ragonnaud E, 2021, IMMUN AGEING, V18, DOI 10.1186/s12979-020-00213-w
   ROBERT A, 1977, PROSTAGLANDINS, V14, P333, DOI 10.1016/0090-6980(77)90178-2
   Round JL, 2009, NAT REV IMMUNOL, V9, P313, DOI 10.1038/nri2515
   Safak B, 2020, MICROB PATHOGENESIS, V139, DOI 10.1016/j.micpath.2019.103853
   SAVAGE DC, 1977, ANNU REV MICROBIOL, V31, P107, DOI 10.1146/annurev.mi.31.100177.000543
   Scepanovic P, 2019, MICROBIOME, V7, DOI 10.1186/s40168-019-0747-x
   Schamberger GP, 2002, J FOOD PROTECT, V65, P1381, DOI 10.4315/0362-028X-65.9.1381
   Schumacher B, 2008, PLOS GENET, V4, DOI 10.1371/journal.pgen.1000161
   Sedighi M, 2017, MICROB PATHOGENESIS, V111, P362, DOI 10.1016/j.micpath.2017.08.038
   Shen CL, 2011, IMMUNOL LETT, V138, P144, DOI 10.1016/j.imlet.2011.04.002
   Shen XJ, 2010, GUT MICROBES, V1, P138, DOI 10.4161/gmic.1.3.12360
   Shin NR, 2014, GUT, V63, P727, DOI 10.1136/gutjnl-2012-303839
   Shintouo CM, 2020, EXP GERONTOL, V141, DOI 10.1016/j.exger.2020.111079
   Sica A, 2019, CELL STRESS, V3, P284, DOI 10.15698/cst2019.09.197
   Smith CK, 2018, J LEUKOCYTE BIOL, V104, P701, DOI 10.1002/JLB.4RI0418-151R
   Sommer F, 2013, NAT REV MICROBIOL, V11, P227, DOI 10.1038/nrmicro2974
   Sorg JA, 2008, J BACTERIOL, V190, P2505, DOI 10.1128/JB.01765-07
   Soukas AA, 2019, TRENDS ENDOCRIN MET, V30, P745, DOI 10.1016/j.tem.2019.07.015
   Stavropoulou E, 2019, CRIT REV FOOD SCI, V59, P537, DOI 10.1080/10408398.2017.1379469
   Sun CN, 2019, SAUDI PHARM J, V27, P1146, DOI 10.1016/j.jsps.2019.09.011
   Sun LL, 2018, NAT MED, V24, P1919, DOI 10.1038/s41591-018-0222-4
   Suzuki K, 2010, IMMUNITY, V33, P71, DOI 10.1016/j.immuni.2010.07.003
   Svare Anders, 2009, Cases J, V2, P156, DOI 10.1186/1757-1626-2-156
   Szewczuk M, 2020, MOL BIOL REP, V47, P9075, DOI 10.1007/s11033-020-05900-x
   Tannock GW, 1999, ANTON LEEUW INT J G, V76, P265, DOI 10.1023/A:1002038308506
   Tilg H, 2014, GUT, V63, P1513, DOI 10.1136/gutjnl-2014-306928
   Tomas-Loba A, 2008, CELL, V135, P609, DOI 10.1016/j.cell.2008.09.034
   Toor D, 2019, INT J MOL SCI, V20, DOI 10.3390/ijms20102432
   Toward RE, 2012, GUT MICROBES, V3, P57, DOI 10.4161/gmic.19411
   Turacli ID, 2018, HUM EXP TOXICOL, V37, P909, DOI 10.1177/0960327117737145
   Turacli ID, 2018, BIOCHIMIE, V154, P62, DOI 10.1016/j.biochi.2018.08.002
   Turnbaugh PJ, 2007, NATURE, V449, P804, DOI 10.1038/nature06244
   Uejima M, 1996, MICROBIOL IMMUNOL, V40, P553, DOI 10.1111/j.1348-0421.1996.tb01108.x
   Ursell LK, 2012, J ALLERGY CLIN IMMUN, V129, P1204, DOI 10.1016/j.jaci.2012.03.010
   Vallianou NG, 2019, HORM-INT J ENDOCRINO, V18, P141, DOI 10.1007/s42000-019-00093-w
   van Nood E, 2013, NEW ENGL J MED, V368, P2145, DOI [10.1056/NEJMoa1205037, 10.1056/NEJMc1303919]
   Vecchio S, 2014, CLIN TOXICOL, V52, P129, DOI 10.3109/15563650.2013.860985
   Verstraelen H, 2008, Verh K Acad Geneeskd Belg, V70, P147
   Vieira SM, 2018, SCIENCE, V359, P1156, DOI 10.1126/science.aar7201
   Vila AV, 2020, NAT COMMUN, V11, DOI 10.1038/s41467-019-14177-z
   Viollet B, 2012, CLIN SCI, V122, P253, DOI 10.1042/CS20110386
   Wagstaff Antona J, 2004, Treat Endocrinol, V3, P327, DOI 10.2165/00024677-200403050-00008
   Wallace BD, 2010, SCIENCE, V330, P831, DOI 10.1126/science.1191175
   Wang GS, 2019, J INTENSIVE CARE MED, V34, P863, DOI 10.1177/0885066618793385
   Wang YW, 2017, DRUG DES DEV THER, V11, P2421, DOI 10.2147/DDDT.S141675
   Weaver LK, 2019, JCI INSIGHT, V4, DOI 10.1172/jci.insight.124370
   Wei B, 2021, AM J PHYSIOL-ENDOC M, V320, pE113, DOI 10.1152/ajpendo.00471.2020
   Whitman WB, 1998, P NATL ACAD SCI USA, V95, P6578, DOI 10.1073/pnas.95.12.6578
   Wilmanski T, 2021, NAT METAB, V3, P274, DOI 10.1038/s42255-021-00348-0
   Wilson ID, 2017, TRANSL RES, V179, P204, DOI 10.1016/j.trsl.2016.08.002
   Wu H, 2017, NAT MED, V23, P850, DOI 10.1038/nm.4345
   Xie Y, 2014, ONCOL LETT, V8, P1993, DOI 10.3892/ol.2014.2466
   Xu J, 2003, SCIENCE, V299, P2074, DOI 10.1126/science.1080029
   Yanez A, 2013, EUR J IMMUNOL, V43, P2526, DOI 10.1002/eji.201343833
   Yatsunenko T, 2012, NATURE, V486, P222, DOI 10.1038/nature11053
   Yi G, 2013, INT J ONCOL, V43, P1503, DOI 10.3892/ijo.2013.2077
   Yoshii K, 2019, FRONT NUTR, V6, DOI 10.3389/fnut.2019.00048
   Yu T, 2017, ONCOGENESIS, V6, DOI 10.1038/oncsis.2017.28
   Zheng DP, 2020, CELL RES, V30, P492, DOI 10.1038/s41422-020-0332-7
   Zhou GC, 2001, J CLIN INVEST, V108, P1167, DOI 10.1172/JCI200113505
   Zhou ZY, 2016, ACTA PHARMACOL SIN, V37, P1063, DOI 10.1038/aps.2016.21
   Zimmermann M, 2019, NATURE, V570, P462, DOI 10.1038/s41586-019-1291-3
NR 230
TC 12
Z9 12
U1 27
U2 44
PU ANNUAL REVIEWS
PI PALO ALTO
PA 4139 EL CAMINO WAY, PO BOX 10139, PALO ALTO, CA 94303-0139 USA
SN 0362-1642
EI 1545-4304
J9 ANNU REV PHARMACOL
JI Annu. Rev. Pharmacol. Toxicol.
PY 2022
VL 62
BP 85
EP 108
DI 10.1146/annurev-pharmtox-051920-093829
PG 24
WC Pharmacology & Pharmacy; Toxicology
WE Science Citation Index Expanded (SCI-EXPANDED)
SC Pharmacology & Pharmacy; Toxicology
GA 0X7SV
UT WOS:000789902300005
PM 34449247
HC Y
HP N
DA 2023-06-08
ER

PT J
AU McCreight, LJ
   Bailey, CJ
   Pearson, ER
AF McCreight, Laura J.
   Bailey, Clifford J.
   Pearson, Ewan R.
TI Metformin and the gastrointestinal tract
SO DIABETOLOGIA
LA English
DT Review
DE Bile acids; DPP-4; GLP-1; Gut/intestine; Lactate; Metformin; Microbiome;
   OCT1; Review; Serotonin; Uptake
ID GLUCAGON-LIKE PEPTIDE-1; CATION TRANSPORTER 1; DIPEPTIDYL PEPTIDASE-4
   ACTIVITY; MEMBRANE MONOAMINE TRANSPORTER; TYPE-2 DIABETES-MELLITUS;
   CACO-2 CELL MONOLAYERS; GUT MICROBIOTA; GLUCOSE CONTROL; CLINICAL
   PHARMACOKINETICS; GLYCEMIC RESPONSE
AB Metformin is an effective agent with a good safety profile that is widely used as a first-line treatment for type 2 diabetes, yet its mechanisms of action and variability in terms of efficacy and side effects remain poorly understood. Although the liver is recognised as a major site of metformin pharmacodynamics, recent evidence also implicates the gut as an important site of action. Metformin has a number of actions within the gut. It increases intestinal glucose uptake and lactate production, increases GLP-1 concentrations and the bile acid pool within the intestine, and alters the microbiome. A novel delayed-release preparation of metformin has recently been shown to improve glycaemic control to a similar extent to immediate-release metformin, but with less systemic exposure. We believe that metformin response and tolerance is intrinsically linked with the gut. This review examines the passage of metformin through the gut, and how this can affect the efficacy of metformin treatment in the individual, and contribute to the side effects associated with metformin intolerance.
C1 [McCreight, Laura J.; Pearson, Ewan R.] Univ Dundee, Ninewells Hosp, Sch Med, Pearson Grp,Div Cardiovasc & Diabet Med, Mailbox 12,Level 5, Dundee DD1 9SY, Scotland.
   [Bailey, Clifford J.] Aston Univ, Sch Life & Hlth Sci, Birmingham B4 7ET, W Midlands, England.
C3 University of Dundee; Aston University
RP Pearson, ER (通讯作者)，Univ Dundee, Ninewells Hosp, Sch Med, Pearson Grp,Div Cardiovasc & Diabet Med, Mailbox 12,Level 5, Dundee DD1 9SY, Scotland.
EM e.z.pearson@dundee.ac.uk
OI Bailey, Clifford J/0000-0002-6998-6811; Pearson,
   Ewan/0000-0001-9237-8585
FU Wellcome Trust New Investigator Award
FX This work is funded by the Wellcome Trust New Investigator Award,
   awarded to ERP.
CR Ait-Omar A, 2011, DIABETES, V60, P2598, DOI 10.2337/db10-1740
   Bailey C, 2004, PRACT DIAB INT, V21, P115, DOI [DOI 10.1002/PDI.606, 10.1002/pdi.606]
   Bailey CJ, 2008, DIABETOLOGIA, V51, P1552, DOI 10.1007/s00125-008-1053-5
   BAILEY CJ, 1994, BRIT J PHARMACOL, V112, P671, DOI 10.1111/j.1476-5381.1994.tb13128.x
   BAILEY CJ, 1989, DIABETES CARE, V12, P553, DOI 10.2337/diacare.12.8.553
   BAILEY CJ, 1992, BRIT J PHARMACOL, V105, P1009, DOI 10.1111/j.1476-5381.1992.tb09093.x
   Beysen C, 2012, DIABETOLOGIA, V55, P432, DOI 10.1007/s00125-011-2382-3
   Burton Jeffrey H, 2015, J Diabetes Sci Technol, V9, P808, DOI 10.1177/1932296815577425
   Buse JB, 2016, DIABETES CARE, V39, P198, DOI 10.2337/dc15-0488
   Capitanio S, 2015, WORLD J RADIOL, V7, P57, DOI 10.4329/wjr.v7.i3.57
   Carter D, 2003, DIABETES OBES METAB, V5, P120, DOI 10.1046/j.1463-1326.2003.00252.x
   Carter D, 2002, DIABETES OBES METAB, V4, P424, DOI 10.1046/j.1463-1326.2002.00223.x
   CASPARY WF, 1977, DIABETOLOGIA, V13, P187, DOI 10.1007/BF01219698
   Chen SN, 2013, CURR DRUG METAB, V14, P1070, DOI 10.2174/1389200214666131211153933
   Christensen MM, 2015, PHARMACOGENET GENOM, V25, P48, DOI 10.1097/FPC.0000000000000105
   Christensen MMH, 2011, PHARMACOGENET GENOM, V21, P837, DOI 10.1097/FPC.0b013e32834c0010
   Christensen MMH, 2015, EUR J CLIN PHARMACOL, V71, P691, DOI 10.1007/s00228-015-1853-8
   Cubeddu LX, 2000, N-S ARCH PHARMACOL, V361, P85, DOI 10.1007/s002109900152
   Cuthbertson J, 2009, DIABETIC MED, V26, P649, DOI 10.1111/j.1464-5491.2009.02748.x
   Davidson J, 2004, BR J DIABETES VASC D, V4, P273, DOI DOI 10.1177/14746514040040041101
   Davis TME, 2001, BRIT J CLIN PHARMACO, V52, P137, DOI 10.1046/j.0306-5251.2001.01423.x
   Duca FA, 2015, NAT MED, V21, P506, DOI 10.1038/nm.3787
   Dujic T, 2015, DIABETES, V64, P1786, DOI 10.2337/db14-1388
   Engel K, 2005, MOL PHARMACOL, V68, P1397, DOI 10.1124/mol.105.016832
   Engel K, 2004, J BIOL CHEM, V279, P50042, DOI 10.1074/jbc.M407913200
   Everard A, 2013, P NATL ACAD SCI USA, V110, P9066, DOI 10.1073/pnas.1219451110
   Fadini GP, 2012, DIABETES OBES METAB, V14, P518, DOI 10.1111/j.1463-1326.2011.01550.x
   Firneisz G, 2010, PLOS ONE, V5, DOI 10.1371/journal.pone.0012226
   Forslund K, 2015, NATURE, V528, P262, DOI 10.1038/nature15766
   Gambhir SS, 2002, NAT REV CANCER, V2, P683, DOI 10.1038/nrc882
   Gontier E, 2008, EUR J NUCL MED MOL I, V35, P95, DOI 10.1007/s00259-007-0563-6
   Gorboulev V, 2012, DIABETES, V61, P187, DOI 10.2337/db11-1029
   Graham GG, 2011, CLIN PHARMACOKINET, V50, P81, DOI 10.2165/11534750-000000000-00000
   Green BD, 2006, EUR J PHARMACOL, V547, P192, DOI 10.1016/j.ejphar.2006.07.043
   Han TX, 2015, J PHARMACOL EXP THER, V352, P519, DOI 10.1124/jpet.114.220350
   Han T, 2013, MOL PHARMACOL, V84, P182, DOI 10.1124/mol.112.084517
   Hinke SA, 2002, BIOCHEM BIOPH RES CO, V291, P1302, DOI 10.1006/bbrc.2002.6607
   Hur KY, 2015, DIABETES METAB J, V39, P198, DOI 10.4093/dmj.2015.39.3.198
   Innzucchi SE, 2014, JAMA-J AM MED ASSOC, V312, P2668
   Inzucchi SE, 2015, DIABETOLOGIA, V58, P429, DOI 10.1007/s00125-014-3460-0
   JACKSON RA, 1987, DIABETES, V36, P632, DOI 10.2337/diabetes.36.5.632
   Karlsson FH, 2013, NATURE, V498, P99, DOI 10.1038/nature12198
   Kim MH, 2014, J ENDOCRINOL, V220, P117, DOI 10.1530/JOE-13-0381
   Koehler MR, 1997, CYTOGENET CELL GENET, V79, P198, DOI 10.1159/000134720
   Koepsell H, 2004, PFLUG ARCH EUR J PHY, V447, P666, DOI 10.1007/s00424-003-1089-9
   LALAU JD, 1995, DIABETES CARE, V18, P779, DOI 10.2337/diacare.18.6.779
   Lee H, 2014, APPL ENVIRON MICROB, V80, P5935, DOI 10.1128/AEM.01357-14
   Lee N, 2014, J BIOL CHEM, V289, P27055, DOI 10.1074/jbc.M114.570564
   Lien F, 2014, J CLIN INVEST, V124, P1037, DOI 10.1172/JCI68815
   Lindsay JR, 2005, DIABETIC MED, V22, P654, DOI 10.1111/j.1464-5491.2005.01461.x
   Madiraju AK, 2014, NATURE, V510, P542, DOI 10.1038/nature13270
   Mannucci E, 2001, DIABETES CARE, V24, P489, DOI 10.2337/diacare.24.3.489
   Marathe PH, 2000, BRIT J CLIN PHARMACO, V50, P325
   Migoya EM, 2010, CLIN PHARMACOL THER, V88, P801, DOI 10.1038/clpt.2010.184
   Misbin RI, 1998, NEW ENGL J MED, V338, P265, DOI 10.1056/NEJM199801223380415
   Mulherin AJ, 2011, ENDOCRINOLOGY, V152, P4610, DOI 10.1210/en.2011-1485
   Muller J, 2005, BIOCHEM PHARMACOL, V70, P1851, DOI 10.1016/j.bcp.2005.09.011
   Naftalin Richard J, 2014, F1000Res, V3, P304, DOI 10.12688/f1000research.5934.1
   Napolitano A, 2014, PLOS ONE, V9, DOI 10.1371/journal.pone.0100778
   Oh JR, 2010, AM J ROENTGENOL, V195, P1404, DOI 10.2214/AJR.10.4663
   PENICAUD L, 1989, BIOCHEM J, V262, P881, DOI 10.1042/bj2620881
   Proctor WR, 2008, DRUG METAB DISPOS, V36, P1650, DOI 10.1124/dmd.107.020180
   Qin JJ, 2012, NATURE, V490, P55, DOI 10.1038/nature11450
   Roder PV, 2014, PLOS ONE, V9, DOI 10.1371/journal.pone.0089977
   Sakar Y, 2010, J PHYSIOL PHARMACOL, V61, P301
   Scarpello JHB, 1998, DIABETIC MED, V15, P651, DOI 10.1002/(SICI)1096-9136(199808)15:8<651::AID-DIA628>3.0.CO;2-A
   Scheen AJ, 1996, CLIN PHARMACOKINET, V30, P359, DOI 10.2165/00003088-199630050-00003
   Shin NR, 2014, GUT, V63, P727, DOI 10.1136/gutjnl-2012-303839
   Stage TB, 2015, CLIN PHARMACOKINET, V54, P811, DOI 10.1007/s40262-015-0270-6
   Stepensky D, 2002, DRUG METAB DISPOS, V30, P861, DOI 10.1124/dmd.30.8.861
   Thomas C, 2009, CELL METAB, V10, P167, DOI 10.1016/j.cmet.2009.08.001
   Thondam SK, 2012, DIABETIC MED, V29, pE205, DOI 10.1111/j.1464-5491.2012.03675.x
   Tilg H, 2014, GUT, V63, P1513, DOI 10.1136/gutjnl-2014-306928
   TUCKER GT, 1981, BRIT J CLIN PHARMACO, V12, P235
   Turner RC, 1998, LANCET, V352, P854, DOI 10.1016/s0140-6736(98)07037-8
   Vardarli I, 2014, DIABETES, V63, P663, DOI 10.2337/db13-0805
   Walker J, 2005, BIOCHEM J, V385, P485, DOI 10.1042/BJ20040694
   WILCOCK C, 1994, XENOBIOTICA, V24, P49, DOI 10.3109/00498259409043220
   Wu TZ, 2014, DIABETES RES CLIN PR, V106, pE3, DOI 10.1016/j.diabres.2014.08.004
   Yasuda N, 2002, BIOCHEM BIOPH RES CO, V298, P779, DOI 10.1016/S0006-291X(02)02565-2
   Yee SW, 2015, J PHARMACOKINET PHAR, V42, P463, DOI 10.1007/s10928-015-9436-y
   Yi FH, 2008, ENDOCRINOLOGY, V149, P2341, DOI 10.1210/en.2007-1142
   Zema MJ, 2012, CORE EVID, V7, P61, DOI 10.2147/CE.S26725
   Zhang XY, 2013, PLOS ONE, V8, DOI 10.1371/journal.pone.0071108
   Zhou KX, 2014, LANCET DIABETES ENDO, V2, P481, DOI 10.1016/S2213-8587(14)70050-6
   Zhou KX, 2009, DIABETES, V58, P1434, DOI 10.2337/db08-0896
   Zhou MY, 2007, DRUG METAB DISPOS, V35, P1956, DOI 10.1124/dmd.107.015495
NR 87
TC 368
Z9 386
U1 13
U2 112
PU SPRINGER
PI NEW YORK
PA 233 SPRING ST, NEW YORK, NY 10013 USA
SN 0012-186X
EI 1432-0428
J9 DIABETOLOGIA
JI Diabetologia
PD MAR
PY 2016
VL 59
IS 3
BP 426
EP 435
DI 10.1007/s00125-015-3844-9
PG 10
WC Endocrinology & Metabolism
WE Science Citation Index Expanded (SCI-EXPANDED)
SC Endocrinology & Metabolism
GA DN8BC
UT WOS:000377302900005
PM 26780750
OA Green Published, hybrid, Green Accepted
HC Y
HP N
DA 2023-06-08
ER

PT J
AU Seicaru, EM
   Ilie, IRP
   Catinean, A
   Craciun, AM
   Ghervan, C
AF Seicaru, Elena Maria
   Ilie, Ioana Rada Popa
   Catinean, Adrian
   Craciun, Alexandra Marioara
   Ghervan, Cristina
TI Enhancing Metformin Effects by Adding Gut Microbiota Modulators to
   Ameliorate the Metabolic Status of Obese, Insulin-Resistant Hosts
SO JOURNAL OF GASTROINTESTINAL AND LIVER DISEASES
LA English
DT Review
DE intestinal microbiota; metformin; probiotics; prebiotics; obesity;
   insulin resistance metabolic syndrome
ID TYPE-2 DIABETES-MELLITUS; CHAIN FATTY-ACIDS; GLUCAGON-LIKE PEPTIDE-1;
   BODY-MASS INDEX; INTESTINAL MICROBIOTA; SCUTELLARIA-BAICALENSIS;
   AKKERMANSIA-MUCINIPHILA; DIETARY FIBER; OPEN-LABEL; PROBIOTICS
AB Obesity is a systemic disease and represents one of the leading causes of death worldwide by constituting the main risk factor for a series of non-communicable diseases such as type 2 diabetes mellitus (T2DM), cardiovascular diseases and dyslipidemia. Lifestyle interventions have been attempting to prevent T2DM and obesity but are difficult to maintain by most patients. However, the recent focus on the intestinal microbiota and its important role in the host's metabolism provides a new key for improving metabolic health. Modulating the composition of the gut microbiota was proposed as a method to manage these metabolic diseases and most frequently this is undertaken by using probiotics, prebiotics or synbiotics. Furthermore, the action of metformin, the most commonly prescribed drug for treating T2DM, is mediated in part by the gut microbiota, although this interplay may also be responsible for the frequent gastrointestinal adverse effects of metformin. Thus, adding a gut microbiota modulator (GMM), such as probiotics or prebiotics, to metformin therapy could amplify its anti-diabetic effects, while decreasing its adverse reactions. This review summarizes the various therapies that are used to shift the composition of the microbiome and their efficacy in alleviating metabolic parameters, it assesses the interaction between metformin and the gut microbiota, and it evaluates the existing clinical and preclinical studies that analyze the potential synergy of a combined metformin-GMM therapy.
C1 [Seicaru, Elena Maria; Ilie, Ioana Rada Popa; Ghervan, Cristina] Iuliu Haieganu Univ Med & Pharm, Dept Endocrinol, Cluj Napoca, Romania.
   [Catinean, Adrian] Iuliu Haieganu Univ Med & Pharm, Dept Internal Med, Cluj Napoca, Romania.
   [Craciun, Alexandra Marioara] Iuliu Haieganu Univ Med & Pharm, Dept Mol Sci, Cluj Napoca, Romania.
RP Ilie, IRP (通讯作者)，Iuliu Haieganu Univ Med & Pharm, Dept Endocrinol, Cluj Napoca, Romania.
EM ioanamanaila@yahoo.com
RI Popa-Ilie, Ioana Rada/C-5122-2011; Craciun, Alexandra M/G-5762-2011
OI Popa-Ilie, Ioana Rada/0000-0002-5281-5004; Craciun, Alexandra
   M/0000-0003-3703-1874
FU "Iuliu Hatieganu" University of Medicine and Pharmacy
   [881/47/12.01.2022]
FX The current paper was supported by a grant from the,Iuliu
   Ha.ieganu"University of Medicine and Pharmacy (contract no
   881/47/12.01.2022).
CR Aguirre V, 2002, J BIOL CHEM, V277, P1531, DOI 10.1074/jbc.M101521200
   Akbari V, 2016, NUTR REV, V74, P774, DOI 10.1093/nutrit/nuw039
   Alang N, 2015, OPEN FORUM INFECT DI, V2, DOI 10.1093/ofid/ofv004
   Amyot J, 2012, PLOS ONE, V7, DOI 10.1371/journal.pone.0036200
   An HY, 2016, J ENDOCRINOL, V228, pR97, DOI 10.1530/JOE-15-0447
   Anderson RC, 2010, BMC MICROBIOL, V10, DOI 10.1186/1471-2180-10-316
   Ansari A, 2020, AM J CHINESE MED, V48, P1409, DOI 10.1142/S0192415X2050069X
   Ardeshirlarijani E, 2019, DARU, V27, P827, DOI 10.1007/s40199-019-00302-2
   Atassi F, 2010, FEMS MICROBIOL LETT, V304, P29, DOI 10.1111/j.1574-6968.2009.01887.x
   Bahne E, 2016, DIABETES OBES METAB, V18, P955, DOI 10.1111/dom.12697
   Bailey CJ, 2008, DIABETOLOGIA, V51, P1552, DOI 10.1007/s00125-008-1053-5
   Barazzoni R, 2018, EAT WEIGHT DISORD-ST, V23, P149, DOI 10.1007/s40519-018-0481-6
   Bauer PV, 2018, CELL METAB, V27, P101, DOI 10.1016/j.cmet.2017.09.019
   BONORA E, 1984, CURR MED RES OPIN, V9, P47, DOI 10.1185/03007998409109558
   Borgeraas H, 2018, OBES REV, V19, P219, DOI 10.1111/obr.12626
   Burton Jeffrey H, 2015, J Diabetes Sci Technol, V9, P808, DOI 10.1177/1932296815577425
   Cani PD, 2007, DIABETES, V56, P1761, DOI 10.2337/db06-1491
   Carter D, 2002, DIABETES OBES METAB, V4, P424, DOI 10.1046/j.1463-1326.2002.00223.x
   Chambers ES, 2015, GUT, V64, P1744, DOI 10.1136/gutjnl-2014-307913
   Chen LH, 2012, AM J PHYSIOL-ENDOC M, V302, pE68, DOI 10.1152/ajpendo.00323.2011
   Dao MC, 2016, GUT, V65, P426, DOI 10.1136/gutjnl-2014-308778
   de Groot P, 2020, GUT, V69, P502, DOI 10.1136/gutjnl-2019-318320
   de la Cuesta-Zuluaga J, 2017, DIABETES CARE, V40, P54, DOI 10.2337/dc16-1324
   de Luca C, 2008, FEBS LETT, V582, P97, DOI 10.1016/j.febslet.2007.11.057
   De Vadder F, 2014, CELL, V156, P84, DOI 10.1016/j.cell.2013.12.016
   Deehan EC, 2021, TRIALS, V22, DOI 10.1186/s13063-021-05060-8
   Diaz-Perdigones CM, 2022, BIOMED PHARMACOTHER, V145, DOI 10.1016/j.biopha.2021.112448
   Duran-Sandoval D, 2005, J BIOL CHEM, V280, P29971, DOI 10.1074/jbc.M501931200
   Ewaschuk JB, 2008, AM J PHYSIOL-GASTR L, V295, pG1025, DOI 10.1152/ajpgi.90227.2008
   Food and Agricultural Organization of the United Nations and World Health Organization, 2001, HLTH NUTR PROP PROB
   Forslund K, 2015, NATURE, V528, P262, DOI 10.1038/nature15766
   Gibson GR, 2017, NAT REV GASTRO HEPAT, V14, P491, DOI 10.1038/nrgastro.2017.75
   Hadi A, 2020, CRIT REV FOOD SCI, V60, P584, DOI 10.1080/10408398.2018.1545218
   Hampe CS, 2017, ENDOCRINE, V58, P207, DOI 10.1007/s12020-017-1433-z
   Han K, 2017, PLOS ONE, V12, DOI 10.1371/journal.pone.0182467
   Hashimoto Y, 2020, J CLIN BIOCHEM NUTR, V67, P223, DOI 10.3164/jcbn.20-100
   He J, 2017, MEDICINE, V96, DOI [10.1097/MD.0000000000009166, 10.1097/md.0000000000009166]
   Hu YM, 2017, MED CLIN-BARCELONA, V148, P362, DOI [10.1016/j.medcle.2017.03.003, 10.1016/j.medcli.2016.11.036]
   Inagaki T, 2006, P NATL ACAD SCI USA, V103, P3920, DOI 10.1073/pnas.0509592103
   Jafarabadi MA, 2021, CURR DIABETES REV, V17, P356, DOI 10.2174/1573399816666200812151029
   Jensen JB, 2016, DIABETES, V65, P1724, DOI 10.2337/db16-0032
   Karczewski J, 2010, AM J PHYSIOL-GASTR L, V298, pG851, DOI 10.1152/ajpgi.00327.2009
   Kasinska MA, 2015, POL ARCH MED WEWN, V125, P803, DOI 10.20452/pamw.3156
   Kawamata Y, 2003, J BIOL CHEM, V278, P9435, DOI 10.1074/jbc.M209706200
   Ke HR, 2021, FRONT PHARMACOL, V12, DOI 10.3389/fphar.2021.726707
   Kimura I, 2013, NAT COMMUN, V4, DOI 10.1038/ncomms2852
   Kocsis T, 2020, SCI REP-UK, V10, DOI 10.1038/s41598-020-68440-1
   Koh A, 2016, CELL, V165, P1332, DOI 10.1016/j.cell.2016.05.041
   Kootte RS, 2017, CELL METAB, V26, P611, DOI 10.1016/j.cmet.2017.09.008
   Koutnikova H, 2019, BMJ OPEN, V9, DOI 10.1136/bmjopen-2017-017995
   KREYMANN B, 1987, LANCET, V2, P1300
   le Roux CW, 2006, ENDOCRINOLOGY, V147, P3, DOI 10.1210/en.2005-0972
   Lee SE, 2019, DIABETES METAB J, V43, P422, DOI 10.4093/dmj.2018.0090
   Ley RE, 2006, NATURE, V444, P1022, DOI 10.1038/4441022a
   Li CF, 2016, MEDICINE, V95, DOI 10.1097/MD.0000000000004088
   Li JH, 2014, NAT BIOTECHNOL, V32, P834, DOI 10.1038/nbt.2942
   Li QZ, 2020, FRONT ENDOCRINOL, V10, DOI 10.3389/fendo.2019.00939
   Liang TT, 2021, CRIT REV FOOD SCI, V61, P1670, DOI [10.1080/10408398.2020.1764488, 10.1145/3403676.3403677]
   Lopez-Moreno A, 2020, NUTRIENTS, V12, DOI 10.3390/nu12071921
   Makishima M, 1999, SCIENCE, V284, P1362, DOI 10.1126/science.284.5418.1362
   McLaughlin T, 2011, J CLIN ENDOCR METAB, V96, pE1756, DOI 10.1210/jc.2011-0615
   Mohammadi H, 2019, COMPLEMENT THER MED, V44, P269, DOI 10.1016/j.ctim.2019.05.008
   Palacios T, 2020, NUTRIENTS, V12, DOI 10.3390/nu12072041
   Pandey KB, 2009, OXID MED CELL LONGEV, V2, P270, DOI 10.4161/oxim.2.5.9498
   Park J, 2015, MUCOSAL IMMUNOL, V8, P80, DOI 10.1038/mi.2014.44
   Park S, 2015, NUTR RES, V35, P566, DOI 10.1016/j.nutres.2015.05.008
   Parnell JA, 2012, BRIT J NUTR, V107, P601, DOI 10.1017/S0007114511003163
   Perna S, 2021, NUTRIENTS, V13, DOI 10.3390/nu13020666
   Reimer RA, 2014, J ENDOCRINOL, V220, P361, DOI 10.1530/JOE-13-0484
   Remely M, 2016, ENDOCR METAB IMMUNE, V16, P99, DOI 10.2174/1871530316666160831093813
   Ridaura VK, 2013, SCIENCE, V341, P1079, DOI 10.1126/science.1241214
   Robeson MS, 2022, FRONT MICROBIOL, V13, DOI 10.3389/fmicb.2022.834776
   Ruan YT, 2015, PLOS ONE, V10, DOI 10.1371/journal.pone.0132121
   Samah S, 2016, DIABETES RES CLIN PR, V118, P172, DOI 10.1016/j.diabres.2016.06.014
   Samuel VT, 2012, CELL, V148, P852, DOI 10.1016/j.cell.2012.02.017
   Scarpello JHB, 1998, DIABETIC MED, V15, P651, DOI 10.1002/(SICI)1096-9136(199808)15:8<651::AID-DIA628>3.0.CO;2-A
   Shin NR, 2017, FRONT MICROBIOL, V8, DOI 10.3389/fmicb.2017.02271
   Shin NR, 2020, AM J PHYSIOL-ENDOC M, V318, pE52, DOI 10.1152/ajpendo.00221.2019
   Stein CJ, 2004, J CLIN ENDOCR METAB, V89, P2522, DOI 10.1210/jc.2004-0288
   Stenman LK, 2015, DIABETOL METAB SYNDR, V7, DOI 10.1186/s13098-015-0075-7
   Stepensky D, 2001, J CONTROL RELEASE, V71, P107, DOI 10.1016/S0168-3659(00)00374-6
   Sun J, 2016, BRIT J NUTR, V115, P1167, DOI 10.1017/S0007114516000076
   Sun LL, 2018, NAT MED, V24, P1919, DOI 10.1038/s41591-018-0222-4
   Suzumura EA, 2019, NUTR REV, V77, P430, DOI 10.1093/nutrit/nuz001
   Sze MA, 2016, MBIO, V7, DOI 10.1128/mBio.01018-16
   Tabrizi R, 2018, PROBIOTICS ANTIMICRO, V10, P329, DOI 10.1007/s12602-017-9299-1
   Tao YW, 2020, J TRANSL MED, V18, DOI 10.1186/s12967-020-02213-2
   Tedelind S, 2007, WORLD J GASTROENTERO, V13, P2826, DOI 10.3748/wjg.v13.i20.2826
   Thomas C, 2009, CELL METAB, V10, P167, DOI 10.1016/j.cmet.2009.08.001
   Tian PJ, 2016, FOOD FUNCT, V7, P3789, DOI [10.1039/c6fo00831c, 10.1039/C6FO00831C]
   Toejing P, 2020, NUTRIENTS, V12, DOI 10.3390/nu12103015
   Torres S, 2019, EUR J NUTR, V58, P27, DOI 10.1007/s00394-018-1790-2
   Trabelsi MS, 2015, NAT COMMUN, V6, DOI 10.1038/ncomms8629
   Turton MD, 1996, NATURE, V379, P69, DOI 10.1038/379069a0
   Vrieze A, 2012, GASTROENTEROLOGY, V143, P913, DOI 10.1053/j.gastro.2012.06.031
   Waldecker M, 2008, J NUTR BIOCHEM, V19, P587, DOI 10.1016/j.jnutbio.2007.08.002
   Wang JH, 2018, FRONT ENDOCRINOL, V9, DOI 10.3389/fendo.2018.00620
   Wang JH, 2017, GENES-BASEL, V8, DOI 10.3390/genes8100239
   Williams KJ, 2016, ATHEROSCLEROSIS, V247, P225, DOI 10.1016/j.atherosclerosis.2016.02.004
   Wu H, 2017, NAT MED, V23, P850, DOI 10.1038/nm.4345
   Wu HJ, 2012, GUT MICROBES, V3, P4, DOI 10.4161/gmic.19320
   Yao KC, 2017, MED SCI MONITOR, V23, DOI 10.12659/MSM.902600
   Zhang LJ, 2020, AGING-US, V12, P17480, DOI 10.18632/aging.103756
   Zhang QQ, 2016, INT J FOOD SCI NUTR, V67, P571, DOI 10.1080/09637486.2016.1181156
   Zhang QQ, 2016, MEDICINA-LITHUANIA, V52, P28, DOI 10.1016/j.medici.2015.11.008
   Zhang X, 2015, SCI REP-UK, V5, DOI 10.1038/srep14405
   Zheng JL, 2018, J AGR FOOD CHEM, V66, P5821, DOI [10.1021/acsjafc.8b00829, 10.1021/acs.jafc.8b00829]
   Zhou ZY, 2016, ACTA PHARMACOL SIN, V37, P1063, DOI 10.1038/aps.2016.21
NR 108
TC 1
Z9 1
U1 4
U2 6
PU MEDICAL UNIV PRESS
PI CLUJ-NAPOCA
PA 3RD MEDICAL CLINIC, STR CROITORILOR NO 19-21, CLUJ-NAPOCA, 400162,
   ROMANIA
SN 1841-8724
EI 1842-1121
J9 J GASTROINTEST LIVER
JI J. Gastrointest. Liver Dis.
PD SEP
PY 2022
VL 31
IS 3
BP 344
EP 354
DI 10.15403/jgld-4248
PG 11
WC Gastroenterology & Hepatology
WE Science Citation Index Expanded (SCI-EXPANDED)
SC Gastroenterology & Hepatology
GA 6T2ZU
UT WOS:000893549200013
PM 36112705
OA gold
DA 2023-06-08
ER

PT J
AU Yang, JY
   Liu, MJ
   Lv, L
   Guo, JR
   He, KY
   Zhang, H
   Wang, KK
   Cui, CY
   Yan, BZ
   Du, DD
   Wang, JH
   Ding, Q
   Liu, GL
   Xu, ZX
   Jian, YP
AF Yang, Jing-Yu
   Liu, Meng-Jie
   Lv, Lin
   Guo, Jin-Rong
   He, Kai-Yue
   Zhang, Hong
   Wang, Ke-Ke
   Cui, Cui-Yun
   Yan, Bei-Zhan
   Du, Dan-Dan
   Wang, Jin-Hua
   Ding, Qiang
   Liu, Guo-Long
   Xu, Zhi-Xiang
   Jian, Yong-Ping
TI Metformin alleviates irradiation-induced intestinal injury by activation
   of FXR in intestinal epithelia
SO FRONTIERS IN MICROBIOLOGY
LA English
DT Article
DE irradiation-induced intestinal injury; microbiota; Lactobacillus;
   metformin; intestinal barrier; farnesoid X receptor (FXR)
ID AGONIST OBETICHOLIC ACID; X RECEPTOR AGONIST; GUT MICROBIOME; ALTERS;
   RADIOTHERAPY; PROTECTS; ADENOMA; CANCER
AB Abdominal irradiation (IR) destroys the intestinal mucosal barrier, leading to severe intestinal infection. There is an urgent need to find safe and effective treatments to reduce IR-induced intestinal injury. In this study, we reported that metformin protected mice from abdominal IR-induced intestinal injury by improving the composition and diversity of intestinal flora. The elimination of intestinal microbiota (Abx) abrogated the protective effects of metformin on irradiated mice. We further characterized that treatment of metformin increased the murine intestinal abundance of Lactobacillus, which mediated the radioprotective effect. The administration of Lactobacillus or fecal microbiota transplantation (FMT) into Abx mice considerably lessened IR-induced intestinal damage and restored the radioprotective function of metformin in Abx mice. In addition, applying the murine intestinal organoid model, we demonstrated that IR inhibited the formation of intestinal organoids, and metformin alone bore no protective effect on organoids after IR. However, a combination of metformin and Lactobacillus or Lactobacillus alone displayed a strong radioprotection on the organoid formation. We demonstrated that metformin/Lactobacillus activated the farnesoid X receptor (FXR) signaling in intestinal epithelial cells and hence upregulated tight junction proteins and mucins in intestinal epithelia, increased the number of goblet cells, and augmented the mucus layer thickness to maintain the integrity of intestinal epithelial barrier, which eventually contributed to reduced radiation intestinal injury. In addition, we found that Lactobacillus abundance was significantly increased in the intestine of patients receiving metformin while undergoing abdominal radiotherapy and the abundance was negatively correlated with the diarrhea duration of patients. In conclusion, our results demonstrate that metformin possesses a protective effect on IR-induced intestinal injury by upregulating the abundance of Lactobacillus in the intestine.
C1 [Yang, Jing-Yu; Liu, Meng-Jie; Guo, Jin-Rong; He, Kai-Yue; Zhang, Hong; Xu, Zhi-Xiang; Jian, Yong-Ping] Henan Univ, Sch Life Sci, Kaifeng, Peoples R China.
   [Lv, Lin; Liu, Guo-Long] South China Univ Technol, Guangzhou Peoples Hosp 1, Sch Med, Dept Med Oncol, Guangzhou, Peoples R China.
   [Wang, Ke-Ke; Wang, Jin-Hua] Nanjing Med Univ, Jiangsu Canc Hosp, Jiangsu Inst Canc Res, Affiliated Canc Hosp, Nanjing, Peoples R China.
   [Cui, Cui-Yun; Yan, Bei-Zhan] Zhengzhou Univ, Henan Prov Peoples Hosp, Dept Blood Transfus, Peoples Hosp, Zhengzhou, Peoples R China.
   [Du, Dan-Dan] Ningjin Cty Peoples Hosp, Dept Internal Med, Dezhou, Peoples R China.
   [Ding, Qiang; Xu, Zhi-Xiang] Univ Alabama Birmingham, Dept Med, Birmingham, AL 35294 USA.
C3 Henan University; South China University of Technology; Nanjing Medical
   University; Zhengzhou University; University of Alabama System;
   University of Alabama Birmingham
RP Xu, ZX; Jian, YP (通讯作者)，Henan Univ, Sch Life Sci, Kaifeng, Peoples R China.; Liu, GL (通讯作者)，South China Univ Technol, Guangzhou Peoples Hosp 1, Sch Med, Dept Med Oncol, Guangzhou, Peoples R China.; Xu, ZX (通讯作者)，Univ Alabama Birmingham, Dept Med, Birmingham, AL 35294 USA.
EM eyglliu@scut.edu.cn; zhixiangxu08@gmail.com; yongpingjian123@163.com
RI yang, jingyu/GXF-5534-2022; Liu, Mengjie/AAO-5256-2020
OI yang, jingyu/0000-0002-9860-7067; 
FU National Natural Science Foundation of China;  [82020108024]; 
   [32161143021];  [81772924]
FX Funding This study was supported by the National Natural Science
   Foundation of China (Nos. 82020108024, 32161143021, and 81772924).
CR Andreyev J, 2005, GUT, V54, P1051, DOI 10.1136/gut.2004.062596
   Bauer PV, 2018, CELL METAB, V27, P101, DOI 10.1016/j.cmet.2017.09.019
   Castellanos JG, 2018, IMMUNITY, V49, P1077, DOI 10.1016/j.immuni.2018.10.014
   Chaves-Perez A, 2019, SCIENCE, V364, P849, DOI 10.1126/science.aaq1165
   Chen L, 2020, BRIT J PHARMACOL, V177, P3991, DOI 10.1111/bph.15149
   CHIU CJ, 1970, ARCH SURG-CHICAGO, V101, P478
   Cui M, 2017, EMBO MOL MED, V9, P448, DOI 10.15252/emmm.201606932
   De Ruysscher D, 2019, NAT REV DIS PRIMERS, V5, DOI 10.1038/s41572-019-0064-5
   Ding SY, 2020, GASTROENTEROLOGY, V159, P214, DOI 10.1053/j.gastro.2020.03.053
   Fransson P, 2007, ACTA ONCOL, V46, P517, DOI 10.1080/02841860601113596
   Fu T, 2019, CELL, V176, P1098, DOI 10.1016/j.cell.2019.01.036
   Gadaleta RM, 2011, GUT, V60, P463, DOI 10.1136/gut.2010.212159
   Garcia-Calzon S, 2020, SCI TRANSL MED, V12, DOI 10.1126/scitranslmed.aaz1803
   Gerassy-Vainberg S, 2018, GUT, V67, P97, DOI 10.1136/gutjnl-2017-313789
   Gulati S, 2020, CANCER-AM CANCER SOC, V126, P354, DOI 10.1002/cncr.32539
   Guo H, 2020, SCIENCE, V370, P549, DOI 10.1126/science.aay9097
   Hanninen A, 2018, GUT, V67, P1445, DOI 10.1136/gutjnl-2017-314508
   Hauer-Jensen M, 2014, NAT REV GASTRO HEPAT, V11, P470, DOI 10.1038/nrgastro.2014.46
   Higurashi T, 2016, LANCET ONCOL, V17, P475, DOI 10.1016/S1470-2045(15)00565-3
   Hunter RW, 2018, NAT MED, V24, P1395, DOI 10.1038/s41591-018-0159-7
   Jain U, 2021, SCIENCE, V371, P1154, DOI 10.1126/science.abd0919
   Jian YP, 2022, J CELL PHYSIOL, V237, P1845, DOI 10.1002/jcp.30651
   Jian YP, 2021, FRONT CELL INFECT MI, V11, DOI 10.3389/fcimb.2021.586392
   Jiang CT, 2015, NAT COMMUN, V6, DOI 10.1038/ncomms10166
   Koh A, 2020, CELL METAB, V32, P643, DOI 10.1016/j.cmet.2020.07.012
   Liu YH, 2020, HEPATOLOGY, V71, P2050, DOI 10.1002/hep.30975
   McKenzie C, 2017, IMMUNOL REV, V278, P277, DOI 10.1111/imr.12556
   Miller KD, 2019, CA-CANCER J CLIN, V69, P363, DOI 10.3322/caac.21565
   Modica S, 2012, GASTROENTEROLOGY, V142, P355, DOI 10.1053/j.gastro.2011.10.028
   Mori K, 2011, INTENS CARE MED, V37, P1849, DOI 10.1007/s00134-011-2326-x
   Mudaliar S, 2013, GASTROENTEROLOGY, V145, P574, DOI 10.1053/j.gastro.2013.05.042
   Ottewell PD, 2003, GASTROENTEROLOGY, V124, P1348, DOI 10.1016/S0016-5085(03)00288-9
   Panigrahi P, 2017, NATURE, V548, P407, DOI 10.1038/nature23480
   Park M, 2021, CELL BIOL INT, V45, P1523, DOI 10.1002/cbin.11591
   Sato Toshiro, 2013, Methods Mol Biol, V945, P319, DOI 10.1007/978-1-62703-125-7_19
   Sato T, 2011, GASTROENTEROLOGY, V141, P1762, DOI 10.1053/j.gastro.2011.07.050
   Scott NA, 2018, SCI TRANSL MED, V10, DOI 10.1126/scitranslmed.aao4755
   Seok S, 2014, NATURE, V516, P108, DOI 10.1038/nature13949
   van den Berg FF, 2021, GUT, V70, P915, DOI 10.1136/gutjnl-2019-320430
   Vanwijngaerden YM, 2011, HEPATOLOGY, V54, P1741, DOI 10.1002/hep.24582
   Verbeke L, 2015, AM J PATHOL, V185, P409, DOI 10.1016/j.ajpath.2014.10.009
   Verbeke L, 2014, HEPATOLOGY, V59, P2286, DOI 10.1002/hep.26939
   Wang J, 2017, RADIAT RES, V188, P105, DOI 10.1667/RR14708.1
   Wang YD, 2008, HEPATOLOGY, V48, P1632, DOI 10.1002/hep.22519
   Wu H, 2017, NAT MED, V23, P850, DOI 10.1038/nm.4345
   Xu GS, 2015, FREE RADICAL BIO MED, V87, P15, DOI 10.1016/j.freeradbiomed.2015.05.045
   Yang DP, 2019, IMMUNITY, V50, P692, DOI 10.1016/j.immuni.2019.02.001
   Yang J, 2022, GASTROENTEROLOGY, V162, P135, DOI 10.1053/j.gastro.2021.08.041
   Zarrinpar A, 2018, NAT COMMUN, V9, DOI 10.1038/s41467-018-05336-9
NR 49
TC 1
Z9 1
U1 7
U2 10
PU FRONTIERS MEDIA SA
PI LAUSANNE
PA AVENUE DU TRIBUNAL FEDERAL 34, LAUSANNE, CH-1015, SWITZERLAND
EI 1664-302X
J9 FRONT MICROBIOL
JI Front. Microbiol.
PD OCT 13
PY 2022
VL 13
AR 932294
DI 10.3389/fmicb.2022.932294
PG 18
WC Microbiology
WE Science Citation Index Expanded (SCI-EXPANDED)
SC Microbiology
GA 5T4NN
UT WOS:000875845500001
PM 36312920
OA Green Published, gold
DA 2023-06-08
ER

PT J
AU Ma, W
   Chen, J
   Meng, YH
   Yang, JC
   Cui, QH
   Zhou, Y
AF Ma, Wei
   Chen, Ji
   Meng, Yuhong
   Yang, Jichun
   Cui, Qinghua
   Zhou, Yuan
TI Metformin Alters Gut Microbiota of Healthy Mice: Implication for Its
   Potential Role in Gut Microbiota Homeostasis
SO FRONTIERS IN MICROBIOLOGY
LA English
DT Article
DE metformin; gut microbiome; diabetes; 16S rRNA sequencing; MicroPattern
ID INTESTINAL MICROBIOTA; CANCER; GLUCOSE; METABOLISM; THERAPY;
   PHOSPHATIDYLCHOLINE; TUMORIGENESIS; INFLAMMATION; INDIVIDUALS;
   ASSOCIATION
AB In recent years, the first-line anti-diabetic drug metformin has been shown to be also useful for the treatment of other diseases like cancer. To date, few reports were about the impact of metformin on gut microbiota. To fully understand the mechanism of action of metformin in treating diseases other than diabetes, it is especially important to investigate the impact of long-term metformin treatment on the gut microbiome in non-diabetic status. In this study, we treated healthy mice with metformin for 30 days, and observed 46 significantly changed gut microbes by using the 16S rRNA-based microbiome profiling technique. We found that microbes from the Verrucomicrobiaceae and Prevotellaceae classes were enriched, while those from Lachnospiraceae and Rhodobacteraceae were depleted. We further compared the altered microbiome profile with the profiles under various disease conditions using our recently developed comparative microbiome tool known as MicroPattern. Interestingly, the treatment of diabetes patients with metformin positively correlates with colon cancer and type 1 diabetes, indicating a confounding effect on the gut microbiome in patients with diabetes. However, the treatment of healthy mice with metformin exhibits a negative correlation with multiple inflammatory diseases, indicating a protective anti-inflammatory role of metformin in non-diabetes status. This result underscores the potential effect of metformin on gut microbiome homeostasis, which may contribute to the treatment of non-diabetic diseases.
C1 [Ma, Wei; Cui, Qinghua; Zhou, Yuan] Peking Univ, Sch Basic Med Sci, Dept Biomed Informat, Beijing, Peoples R China.
   [Ma, Wei; Chen, Ji; Meng, Yuhong; Yang, Jichun; Cui, Qinghua; Zhou, Yuan] Peking Univ, Minist Educ, Key Lab Mol Cardiovasc Sci, Beijing, Peoples R China.
   [Ma, Wei] PLA Navy Gen Hosp, Cent Lab, Beijing, Peoples R China.
   [Chen, Ji; Meng, Yuhong; Yang, Jichun; Cui, Qinghua] Peking Univ, Sch Basic Med Sci, Dept Physiol & Pathophysiol, Beijing, Peoples R China.
C3 Peking University; Peking University; Sixth Medical Center of Chinese
   PLA General Hospital; Peking University
RP Cui, QH; Zhou, Y (通讯作者)，Peking Univ, Sch Basic Med Sci, Dept Biomed Informat, Beijing, Peoples R China.; Cui, QH; Zhou, Y (通讯作者)，Peking Univ, Minist Educ, Key Lab Mol Cardiovasc Sci, Beijing, Peoples R China.; Cui, QH (通讯作者)，Peking Univ, Sch Basic Med Sci, Dept Physiol & Pathophysiol, Beijing, Peoples R China.
EM cuiqinghua@hsc.pku.edu.cn; soontide6825@163.com
RI Ma, Wei/J-6046-2019
OI Ma, Wei/0000-0003-1044-5612
FU National High Technology Research and Development Program of China
   [2014AA021102]; National Natural Science Foundation of China [81422006,
   81670462]; China Postdoctoral Science Foundation [2016M591024]
FX This study was supported by the National High Technology Research and
   Development Program of China (Grant No. 2014AA021102 to QC), the
   National Natural Science Foundation of China (Grant Nos. 81422006 and
   81670462 to QC), and China Postdoctoral Science Foundation (2016M591024
   to YZ).
CR Allin KH, 2018, DIABETOLOGIA, V61, P810, DOI 10.1007/s00125-018-4550-1
   Bailey CJ, 1996, NEW ENGL J MED, V334, P574, DOI 10.1056/NEJM199602293340906
   Banati M, 2013, EUR J NEUROL, V20, P1492, DOI 10.1111/ene.12072
   Bao B, 2012, CANCER PREV RES, V5, P355, DOI 10.1158/1940-6207.CAPR-11-0299
   Berer K, 2011, NATURE, V479, P538, DOI 10.1038/nature10554
   Bolte ER, 1998, MED HYPOTHESES, V51, P133, DOI 10.1016/S0306-9877(98)90107-4
   BONORA E, 1984, CURR MED RES OPIN, V9, P47, DOI 10.1185/03007998409109558
   Buse JB, 2016, DIABETES CARE, V39, P198, DOI 10.2337/dc15-0488
   de la Cuesta-Zuluaga J, 2017, DIABETES CARE, V40, P54, DOI 10.2337/dc16-1324
   Evans JMM, 2005, BMJ-BRIT MED J, V330, P1304, DOI 10.1136/bmj.38415.708634.F7
   Ezendam J, 2008, CLIN EXP IMMUNOL, V154, P424, DOI 10.1111/j.1365-2249.2008.03788.x
   Finegold SM, 2010, ANAEROBE, V16, P444, DOI 10.1016/j.anaerobe.2010.06.008
   Forslund K, 2015, NATURE, V528, P262, DOI 10.1038/nature15766
   Franciosi M, 2013, PLOS ONE, V8, DOI 10.1371/journal.pone.0071583
   Furet JP, 2010, DIABETES, V59, P3049, DOI 10.2337/db10-0253
   Garber AJ, 2013, ENDOCR PRACT, V19, P536, DOI 10.4158/EP13176.CS
   Gundelach Theresa, 2016, Med Monatsschr Pharm, V39, P75
   Heckman-Stoddard BM, 2016, SEMIN ONCOL, V43, P123, DOI 10.1053/j.seminoncol.2015.09.009
   Hundal RS, 2000, DIABETES, V49, P2063, DOI 10.2337/diabetes.49.12.2063
   Igel LI, 2016, CURR ATHEROSCLER REP, V18, DOI 10.1007/s11883-016-0568-3
   Karlsson FH, 2013, NATURE, V498, P99, DOI 10.1038/nature12198
   Kedia R, 2016, PATIENT PREFER ADHER, V10, P1999, DOI 10.2147/PPA.S85748
   Kemp PF, 2004, FEMS MICROBIOL ECOL, V47, P161, DOI 10.1016/S0168-6496(03)00257-5
   Koeth RA, 2013, NAT MED, V19, P576, DOI 10.1038/nm.3145
   Koh SJ, 2014, J GASTROEN HEPATOL, V29, P502, DOI 10.1111/jgh.12435
   Kostic AD, 2013, CELL HOST MICROBE, V14, P207, DOI 10.1016/j.chom.2013.07.007
   Langille MGI, 2013, NAT BIOTECHNOL, V31, P814, DOI 10.1038/nbt.2676
   Larsen N, 2010, PLOS ONE, V5, DOI 10.1371/journal.pone.0009085
   Lee H, 2018, GERONTOLOGIST, V58, P159, DOI 10.1093/geront/gnx050
   Lee H, 2014, APPL ENVIRON MICROB, V80, P5935, DOI 10.1128/AEM.01357-14
   Lee YK, 2011, P NATL ACAD SCI USA, V108, P4615, DOI 10.1073/pnas.1000082107
   Ley RE, 2010, CURR OPIN GASTROEN, V26, P5, DOI 10.1097/MOG.0b013e328333d751
   Liu G., 2018, FOOD RES, V62, DOI [10.1002/mnfr.201700954, DOI 10.1002/MNFR.201700954]
   Lukens JR, 2014, NATURE, V516, P246, DOI 10.1038/nature13788
   Ma W, 2017, SCI REP-UK, V7, DOI 10.1038/srep40200
   May A, 2016, BIOINFORMATICS, V32, P1678, DOI 10.1093/bioinformatics/btv526
   Novelle MG, 2016, CSH PERSPECT MED, V6, DOI 10.1101/cshperspect.a025932
   O'Hara AM, 2006, EMBO REP, V7, P688, DOI 10.1038/sj.embor.7400731
   Ochoa-Reparaz J, 2011, ANN NEUROL, V69, P240, DOI 10.1002/ana.22344
   Qin JJ, 2012, NATURE, V490, P55, DOI 10.1038/nature11450
   Restrepo BI, 2016, TUBERCULOSIS, V101, pS69, DOI 10.1016/j.tube.2016.09.008
   Scher JU, 2013, ELIFE, V2, DOI 10.7554/eLife.01202
   Schloss PD, 2009, APPL ENVIRON MICROB, V75, P7537, DOI 10.1128/AEM.01541-09
   Schwabe RF, 2013, NAT REV CANCER, V13, P800, DOI 10.1038/nrc3610
   Shafiee MN, 2014, GYNECOL ONCOL, V132, P248, DOI 10.1016/j.ygyno.2013.10.028
   Shank JJ, 2012, GYNECOL ONCOL, V127, P390, DOI 10.1016/j.ygyno.2012.07.115
   Shin NR, 2014, GUT, V63, P727, DOI 10.1136/gutjnl-2012-303839
   Sosnicki S, 2016, PHARMACOL REP, V68, P918, DOI 10.1016/j.pharep.2016.04.021
   Stepensky D, 2002, DRUG METAB DISPOS, V30, P861, DOI 10.1124/dmd.30.8.861
   Tang WHW, 2013, NEW ENGL J MED, V368, P1575, DOI 10.1056/NEJMoa1109400
   Varrin-Doyer M, 2012, ANN NEUROL, V72, P53, DOI 10.1002/ana.23651
   Wang Y, 2014, BRAIN BEHAV IMMUN, V38, P1, DOI 10.1016/j.bbi.2013.12.015
   Wang ZN, 2011, NATURE, V472, P57, DOI 10.1038/nature09922
   Wen L, 2008, NATURE, V455, P1109, DOI 10.1038/nature07336
   Witters LA, 2001, J CLIN INVEST, V108, P1105, DOI 10.1172/JCI14178
   Wu H, 2017, NAT MED, V23, P850, DOI 10.1038/nm.4345
   Wu L, 2015, SCI REP-UK, V5, DOI 10.1038/srep10147
   Wu SG, 2009, NAT MED, V15, P1016, DOI 10.1038/nm.2015
   Zhang HH, 2016, CANCER CHEMOTH PHARM, V78, P13, DOI 10.1007/s00280-016-3037-3
   Zhang HS, 2009, P NATL ACAD SCI USA, V106, P2365, DOI 10.1073/pnas.0812600106
   Zhang XQ, 2015, SCI REP-UK, V5, DOI 10.1038/srep10737
   Zhang ZJ, 2014, DIABETES OBES METAB, V16, P707, DOI 10.1111/dom.12267
NR 62
TC 41
Z9 42
U1 3
U2 30
PU FRONTIERS MEDIA SA
PI LAUSANNE
PA AVENUE DU TRIBUNAL FEDERAL 34, LAUSANNE, CH-1015, SWITZERLAND
EI 1664-302X
J9 FRONT MICROBIOL
JI Front. Microbiol.
PD JUN 22
PY 2018
VL 9
AR 1336
DI 10.3389/fmicb.2018.01336
PG 8
WC Microbiology
WE Science Citation Index Expanded (SCI-EXPANDED)
SC Microbiology
GA GK4BV
UT WOS:000436100000001
PM 29988362
OA Green Published, gold
DA 2023-06-08
ER

PT J
AU Rodriguez, J
   Hiel, S
   Delzenne, NM
AF Rodriguez, Julie
   Hiel, Sophie
   Delzenne, Nathalie M.
TI Metformin: old friend, new ways of action-implication of the gut
   microbiome?
SO CURRENT OPINION IN CLINICAL NUTRITION AND METABOLIC CARE
LA English
DT Review
DE diabetes; gut microbiota; intestinal function; metformin
ID GLUCAGON-LIKE PEPTIDE-1; CHAIN FATTY-ACIDS; GLUCOSE; HYPERGLYCEMIA;
   INDIVIDUALS; ENDOTOXEMIA; SECRETION; ALTERS; IMPACT
AB Purpose of reviewGut dysbiosis was recently associated with the occurrence of type 2 diabetes (T2D). In addition to this finding, an increasing number of studies performed upon the last 5 years have also shown that metformin treatment leads to changes in gut bacterial composition in diabetic patients. This review focuses on the articles describing the effects of metformin on gut homeostasis (including the gut microbiota) and proposes potential mechanisms involved in those effects.Recent findingsSeveral human and animal studies emphasized that metformin alters the gut microbiota composition by enhancing the growth of some bacteria, such as Akkermansia muciniphila, Escherichia spp. or Lactobacillus and by decreasing the levels of some other ones like Intestinibacter. In-vitro studies also demonstrated a direct action of metformin on the growth of A. muciniphila and Bifidobacterium adolescentis. Moreover, in the intestines, metformin does not only improve the glucose uptake, but it also promotes the short-chain fatty acid (SCFA) production, protects the intestinal barrier and regulates the secretion of gut peptidesSummaryIt is now clear that gut microbiota participates to the glucose-lowering effects of metformin in the context of diabetes. Further work is now needed to determine the exact mechanisms of action of the drug and to understand by which processes metformin is able to enhance the growth of some bacteria exhibiting beneficial effects for the host.
C1 [Rodriguez, Julie; Hiel, Sophie; Delzenne, Nathalie M.] Catholic Univ Louvain, Louvain Drug Res Inst, Metab & Nutr Res Grp, Ave E Mounier 73 Bte B1-73-11, B-1200 Brussels, Belgium.
C3 Universite Catholique Louvain
RP Delzenne, NM (通讯作者)，Catholic Univ Louvain, Louvain Drug Res Inst, Metab & Nutr Res Grp, Ave E Mounier 73 Bte B1-73-11, B-1200 Brussels, Belgium.
EM nathalie.delzenne@uclouvain.be
RI Delzenne, Nathalie/AAC-4628-2019; Rodriguez, Julie/AAM-7813-2020
OI Delzenne, Nathalie/0000-0003-2115-6082; Rodriguez,
   Julie/0000-0002-8271-3893
FU FRS-FNRS; Wallonia (ADIPOSTOP project) [7366]; Wallonia (FOOD4GUT
   project) [1318148]; Wallonia (FiberTAG project from a Joint Programming
   Initiative) [1610365]; European Union [613979]
FX N.M.D. is a recipient of grants from FRS-FNRS, from Wallonia (ADIPOSTOP
   project, convention 7366; FOOD4GUT project, convention 1318148; FiberTAG
   project from a Joint Programming Initiative, convention 1610365) and
   from the European Union's Seventh Framework Program (MYNEWGUT project,
   agreement no. 613979).
CR An HY, 2016, J ENDOCRINOL, V228, pR97, DOI 10.1530/JOE-15-0447
   Bahne E, 2016, DIABETES OBES METAB, V18, P955, DOI 10.1111/dom.12697
   Bauer PV, 2018, CELL METAB, V27, P101, DOI 10.1016/j.cmet.2017.09.019
   Bronden A, 2017, J CLIN ENDOCR METAB, V102, P4153, DOI 10.1210/jc.2017-01091
   Brunkwall L, 2017, DIABETOLOGIA, V60, P943, DOI 10.1007/s00125-017-4278-3
   Cabreiro F, 2013, CELL, V153, P228, DOI 10.1016/j.cell.2013.02.035
   Canfora EE, 2015, NAT REV ENDOCRINOL, V11, P577, DOI 10.1038/nrendo.2015.128
   Cani PD, 2008, DIABETES, V57, P1470, DOI 10.2337/db07-1403
   Cani PD, 2017, FRONT MICROBIOL, V8, DOI 10.3389/fmicb.2017.01765
   Cani PD, 2009, AM J CLIN NUTR, V90, P1236, DOI 10.3945/ajcn.2009.28095
   de la Cuesta-Zuluaga J, 2017, DIABETES CARE, V40, P54, DOI 10.2337/dc16-1324
   De Vadder F, 2014, CELL, V156, P84, DOI 10.1016/j.cell.2013.12.016
   DeFronzo RA, 2016, DIABETOLOGIA, V59, P1645, DOI 10.1007/s00125-016-3992-6
   Delzenne NM, 2015, DIABETOLOGIA, V58, P2206, DOI 10.1007/s00125-015-3712-7
   Duca FA, 2015, NAT MED, V21, P506, DOI 10.1038/nm.3787
   Everard A, 2013, P NATL ACAD SCI USA, V110, P9066, DOI 10.1073/pnas.1219451110
   Forslund K, 2015, NATURE, V528, P262, DOI 10.1038/nature15766
   Huang F, 2017, IEEE T CIRCUITS SYST, P1, DOI DOI 10.1109/ACCESS.2017.2687882
   Karlsson FH, 2013, NATURE, V498, P99, DOI 10.1038/nature12198
   Koffert JP, 2017, DIABETES RES CLIN PR, V131, P208, DOI 10.1016/j.diabres.2017.07.015
   Lee H, 2018, GERONTOLOGIST, V58, P159, DOI 10.1093/geront/gnx050
   Lee H, 2014, APPL ENVIRON MICROB, V80, P5935, DOI 10.1128/AEM.01357-14
   McCreight LJ, 2016, DIABETOLOGIA, V59, P426, DOI 10.1007/s00125-015-3844-9
   Meng XM, 2017, EUR REV MED PHARMACO, V21, P2232
   Montandon SA, 2017, GENES-BASEL, V8, DOI 10.3390/genes8100250
   Morrison DJ, 2016, GUT MICROBES, V7, P189, DOI 10.1080/19490976.2015.1134082
   Napolitano A, 2014, PLOS ONE, V9, DOI 10.1371/journal.pone.0100778
   Plovier H, 2017, NAT MED, V23, P107, DOI 10.1038/nm.4236
   Preiss D, 2017, DIABETES OBES METAB, V19, P356, DOI 10.1111/dom.12826
   Pyra KA, 2012, J NUTR, V142, P213, DOI 10.3945/jn.111.147132
   Rena G, 2017, DIABETOLOGIA, V60, P1577, DOI 10.1007/s00125-017-4342-z
   Rodriguez-Carrio J, 2017, FRONT IMMUNOL, V8, DOI 10.3389/fimmu.2017.00823
   Ryan PM, 2017, DIABETOL METAB SYNDR, V9, DOI 10.1186/s13098-017-0299-9
   Shin NR, 2014, GUT, V63, P727, DOI 10.1136/gutjnl-2012-303839
   Wu H, 2017, NAT MED, V23, P850, DOI 10.1038/nm.4345
   Wu TZ, 2017, EXPERT REV GASTROENT, V11, P157, DOI 10.1080/17474124.2017.1273769
   Wu TZ, 2017, DIABETES OBES METAB, V19, P290, DOI 10.1111/dom.12812
   Zhang XQ, 2015, SCI REP-UK, V5, DOI 10.1038/srep10737
   Zhou ZY, 2016, ACTA PHARMACOL SIN, V37, P1063, DOI 10.1038/aps.2016.21
NR 39
TC 63
Z9 65
U1 0
U2 48
PU LIPPINCOTT WILLIAMS & WILKINS
PI PHILADELPHIA
PA TWO COMMERCE SQ, 2001 MARKET ST, PHILADELPHIA, PA 19103 USA
SN 1363-1950
EI 1473-6519
J9 CURR OPIN CLIN NUTR
JI Curr. Opin. Clin. Nutr. Metab. Care
PD JUL
PY 2018
VL 21
IS 4
BP 294
EP 301
DI 10.1097/MCO.0000000000000468
PG 8
WC Endocrinology & Metabolism; Nutrition & Dietetics
WE Science Citation Index Expanded (SCI-EXPANDED)
SC Endocrinology & Metabolism; Nutrition & Dietetics
GA GI3WA
UT WOS:000434301500012
PM 29634493
DA 2023-06-08
ER

PT J
AU Huang, XW
   Hong, XL
   Wang, JL
   Sun, TT
   Yu, TC
   Yu, YN
   Fang, JY
   Xiong, H
AF Huang, Xiaowen
   Hong, Xialu
   Wang, Jilin
   Sun, Tiantian
   Yu, TaChung
   Yu, Yanan
   Fang, Jingyuan
   Xiong, Hua
TI Metformin elicits antitumour effect by modulation of the gut microbiota
   and rescues Fusobacterium nucleatum-induced colorectal tumourigenesis
SO EBIOMEDICINE
LA English
DT Article
DE Colorectal cancer; Metformin; Microbiome; Fusobacterium nucleatum
ID IN-VITRO; ALTERS; EXPRESSION; BERBERINE; PROFILES; BACTERIA; IMPACT
AB Background: The effect of metformin on gut microbiota has been reported, but whether metformin can suppress colorectal cancer (CRC) by affecting gut microbiota composition and rescue F. nucleatum-induced tumourigenicity remains unclear.
   Methods: To identify microbiota associated with both CRC occurrence and metformin treatment, first, we reanalyzed the gut microbiome of our previous data on two human cohorts of normal and CRC individuals. Subsequently, we summarized microbiota altered by metformin from published literatures. Several taxa, including Fusobacterium, were associated with both CRC occurrence and metformin treatment. We investigated the effect of metformin on APC(Min/+) mice given with or without F. nucleatum. 16S rRNA gene sequencing was performed.
   Findings: We summarized 131 genera altered by metformin from 18 published literatures. Five genera reported to be changed by metformin, including Bacteroides, Streptococcus, Achromobacter, Alistipes and Fusobacterium, were associated with CRC in both of our human cohorts. Metformin relieved the symptoms caused by F. nucleatum administration in APC(Min/+) mice, and showed promise in suppressing intestinal tumour formation and rescuing F. nucleatum-induced tumourigenicity. Administration of F. nucleatum and/or metformin had effect on gut microbiome structure, composition and functions of APC(Min/+) mice.
   Interpretation: This study pioneers in predicting critical CRC-associated taxa contributing to the antitumour effect of metformin, and correlating gut microbiome with the antitumour effect of metformin in experimental animals. We presented a basis for future investigations into metformin's potential effect on suppressing F. nucleatum-induced tumor formation in vivo. (C) 2020 The Authors. Published by Elsevier B.V.
C1 [Huang, Xiaowen; Hong, Xialu; Wang, Jilin; Sun, Tiantian; Yu, TaChung; Fang, Jingyuan; Xiong, Hua] Shanghai Jiao Tong Univ, Renji Hosp,Minist Hlth, Sch Med,State Key Lab Oncogenes & Related Genes,K, Shanghai Inst Digest Dis,Div Gastroenterol & Hepa, 145 Middle Shandong Rd, Shanghai 200001, Peoples R China.
   [Yu, Yanan] Qingdao Univ, Affiliated Hosp, Dept Gastroenterol, Qingdao 266003, Shandong, Peoples R China.
C3 Shanghai Jiao Tong University; Qingdao University
RP Fang, JY; Xiong, H (通讯作者)，Shanghai Jiao Tong Univ, Renji Hosp,Minist Hlth, Sch Med,State Key Lab Oncogenes & Related Genes,K, Shanghai Inst Digest Dis,Div Gastroenterol & Hepa, 145 Middle Shandong Rd, Shanghai 200001, Peoples R China.
EM JY.Fang@sjtu.edu.cn; huaxong88@126.com
RI Yu, Yan/GYV-4514-2022
FU National Natural Science Foundation of China [31701250]
FX This work was supported by grants from the National Natural Science
   Foundation of China (31701250).
CR Abu-Ghazaleh N, 2021, J GASTROEN HEPATOL, V36, P75, DOI 10.1111/jgh.15042
   Adeshirlarijaney A, 2019, AM J PHYSIOL-ENDOC M, V317, pE1121, DOI 10.1152/ajpendo.00245.2019
   Anders S., 2010, GENOME BIOL, V11, pR106, DOI [DOI 10.1186/GB-2010-11-10-R106, 10.1186/gb-2010-11-10-r106, DOI 10.1186/gb-2010-11-10-r106]
   [Anonymous], 2012, NATURE, V487, P330, DOI [10.1038/nature11252, DOI 10.1038/NATURE11252]
   Asshauer KP, 2015, BIOINFORMATICS, V31, P2882, DOI 10.1093/bioinformatics/btv287
   Balvociute M, 2017, BMC GENOMICS, V18, DOI 10.1186/s12864-017-3501-4
   Bauer PV, 2018, CELL METAB, V27, P101, DOI 10.1016/j.cmet.2017.09.019
   Boleij A, 2011, CLIN INFECT DIS, V53, P870, DOI 10.1093/cid/cir609
   Borges-Canha M, 2015, REV ESP ENFERM DIG, V107, P659, DOI 10.17235/reed.2015.3830/2015
   Bray Freddie, 2018, CA Cancer J Clin, V68, P394, DOI 10.3322/caac.21492
   Bryrup T, 2019, DIABETOLOGIA, V62, P1024, DOI 10.1007/s00125-019-4848-7
   Bullman S, 2017, SCIENCE, V358, P1443, DOI 10.1126/science.aal5240
   Castellarin M, 2012, GENOME RES, V22, P299, DOI 10.1101/gr.126516.111
   Dai ZW, 2018, MICROBIOME, V6, DOI 10.1186/s40168-018-0451-2
   De Caceres M, 2010, OIKOS, V119, P1674, DOI 10.1111/j.1600-0706.2010.18334.x
   de la Cuesta-Zuluaga J, 2017, DIABETES CARE, V40, P54, DOI 10.2337/dc16-1324
   Ejtahed HS, 2019, EUR J ENDOCRINOL, V180, P165, DOI [10.1530/EJE-18-0826, 10.1530/eje-18-0826]
   Elbere I, 2018, PLOS ONE, V13, DOI 10.1371/journal.pone.0204317
   Forslund K, 2015, NATURE, V528, P262, DOI 10.1038/nature15766
   Fujimori T, 2015, ONCOL REP, V34, P2987, DOI 10.3892/or.2015.4284
   Gagnaire A, 2017, NAT REV MICROBIOL, V15, P109, DOI 10.1038/nrmicro.2016.171
   Gao K, 2018, PHARMACOL RES, V130, P93, DOI 10.1016/j.phrs.2018.01.011
   Haruki K, 2020, J PATHOL, V250, P397, DOI 10.1002/path.5381
   Hidalgo-Cantabrana C, 2017, MICROBIOL SPECTR, V5, DOI 10.1128/microbiolspec.BAD-0010-2016
   Higurashi T, 2016, LANCET ONCOL, V17, P475, DOI 10.1016/S1470-2045(15)00565-3
   Ji SQ, 2019, FRONT ENDOCRINOL, V10, DOI 10.3389/fendo.2019.00704
   Kanehisa M, 2000, NUCLEIC ACIDS RES, V28, P27, DOI 10.1093/nar/28.1.27
   Kato K, 2012, MOL CANCER THER, V11, P549, DOI 10.1158/1535-7163.MCT-11-0594
   Kostic AD, 2012, GENOME RES, V22, P292, DOI 10.1101/gr.126573.111
   Lagkouvardos I, 2017, PEERJ, V5, DOI 10.7717/peerj.2836
   Langille MGI, 2013, NAT BIOTECHNOL, V31, P814, DOI 10.1038/nbt.2676
   Lee H, 2018, GUT MICROBES, V9, P155, DOI 10.1080/19490976.2017.1405209
   Lee H, 2014, APPL ENVIRON MICROB, V80, P5935, DOI 10.1128/AEM.01357-14
   Li T., 2019, GUT
   Liang QY, 2017, CLIN CANCER RES, V23, P2061, DOI 10.1158/1078-0432.CCR-16-1599
   Liu GM, 2018, INT J BIOL MACROMOL, V115, P711, DOI 10.1016/j.ijbiomac.2018.04.127
   Love MI, 2014, GENOME BIOL, V15, DOI 10.1186/s13059-014-0550-8
   Ma W, 2018, FRONT MICROBIOL, V9, DOI 10.3389/fmicb.2018.01336
   Maier L, 2018, NATURE, V555, P623, DOI 10.1038/nature25979
   Meinicke P, 2015, BIOINFORMATICS, V31, P1382, DOI 10.1093/bioinformatics/btu843
   Nakatsu G, 2015, NAT COMMUN, V6, DOI 10.1038/ncomms9727
   Paleari L, 2018, GASTROENTEROLOGY, V154, P1543, DOI 10.1053/j.gastro.2017.12.040
   Robin X, 2011, BMC BIOINFORMATICS, V12, DOI 10.1186/1471-2105-12-77
   Segata N, 2011, GENOME BIOL, V12, DOI 10.1186/gb-2011-12-6-r60
   Shin NR, 2014, GUT, V63, P727, DOI 10.1136/gutjnl-2012-303839
   Sun LL, 2018, NAT MED, V24, P1919, DOI 10.1038/s41591-018-0222-4
   Tang RQ, 2018, GUT, V67, P534, DOI 10.1136/gutjnl-2016-313332
   Tomimoto A, 2008, CANCER SCI, V99, P2136, DOI 10.1111/j.1349-7006.2008.00933.x
   Tong XL, 2018, MBIO, V9, DOI 10.1128/mBio.02392-17
   Wirbel J, 2019, NAT MED, V25, P679, DOI 10.1038/s41591-019-0406-6
   Wong SH, 2017, GUT, V66, P1441, DOI 10.1136/gutjnl-2016-312766
   Wu H, 2017, NAT MED, V23, P850, DOI 10.1038/nm.4345
   Wu SG, 2003, GASTROENTEROLOGY, V124, P392, DOI 10.1053/gast.2003.50047
   Wu SG, 2007, J CELL SCI, V120, P1944, DOI 10.1242/jcs.03455
   Xie JY, 2020, P NATL ACAD SCI USA, V117, P13012, DOI 10.1073/pnas.1918845117
   Xie YH, 2017, EBIOMEDICINE, V25, P32, DOI 10.1016/j.ebiom.2017.10.005
   Yang YZ, 2017, GASTROENTEROLOGY, V152, P851, DOI 10.1053/j.gastro.2016.11.018
   Yu TC, 2017, CELL, V170, P548, DOI 10.1016/j.cell.2017.07.008
   Yu YN, 2015, ONCOTARGET, V6, P32013, DOI 10.18632/oncotarget.5166
   Zagato E, 2020, NAT MICROBIOL, V5, P511, DOI 10.1038/s41564-019-0649-5
   Zhang FH, 2019, ENDOCRINE, V66, P485, DOI 10.1007/s12020-019-02041-5
   Zhang MC, 2019, BMJ OPEN DIAB RES CA, V7, DOI 10.1136/bmjdrc-2019-000717
   Zhang X, 2015, SCI REP-UK, V5, DOI 10.1038/srep14405
NR 63
TC 24
Z9 26
U1 6
U2 19
PU ELSEVIER
PI AMSTERDAM
PA RADARWEG 29, 1043 NX AMSTERDAM, NETHERLANDS
SN 2352-3964
J9 EBIOMEDICINE
JI EBioMedicine
PD NOV
PY 2020
VL 61
AR 103037
DI 10.1016/j.ebiom.2020.103037
PG 16
WC Medicine, General & Internal; Medicine, Research & Experimental
WE Science Citation Index Expanded (SCI-EXPANDED)
SC General & Internal Medicine; Research & Experimental Medicine
GA QK2JN
UT WOS:000620208300013
PM 33039709
OA Green Published, gold
DA 2023-06-08
ER

PT J
AU Bonnet, F
   Scheen, A
AF Bonnet, Fabrice
   Scheen, Andre
TI Understanding and overcoming metformin gastrointestinal intolerance
SO DIABETES OBESITY & METABOLISM
LA English
DT Review
DE gastrointestinal intolerance; metformin; microbiota; type 2 diabetes
   mellitus
ID EXTENDED-RELEASE METFORMIN; TYPE-2 DIABETES-MELLITUS; ALL-CAUSE
   MORTALITY; CATION TRANSPORTER 1; COMBINATION THERAPY; OPEN-LABEL;
   CLINICAL PHARMACOKINETICS; CARDIOVASCULAR OUTCOMES; GLYCEMIC CONTROL;
   DOUBLE-BLIND
AB Metformin is the most widely prescribed drug for patients with type 2 diabetes mellitus and the first-line pharmacological option as supported by multiple international guidelines, yet a rather large proportion of patients cannot tolerate metformin in adequate amounts because of its associated gastrointestinal (GI) adverse events (AEs). GI AEs typically encountered with metformin therapy include diarrhoea, nausea, flatulence, indigestion, vomiting and abdominal discomfort, with diarrhoea and nausea being the most common. Although starting at a low dose and titrating slowly may help prevent some GI AEs associated with metformin, some patients are unable to tolerate metformin at all and it may also be difficult to convince patients to start metformin again after a bout of GI AEs. Despite this clinical importance, the underlying mechanisms of the GI intolerance associated with metformin are poorly known. In the present review, we discuss: the epidemiology of metformin-associated GI intolerance and its underlying mechanisms; genotype variability and associated factors affecting metformin GI intolerance, such as comorbidities, co-medications and bariatric surgery; clinical consequences and therapeutic strategies to overcome metformin GI intolerance. These strategies include appropriate titration of immediate-release metformin, use of extended-release metformin, the promise of delayed-release metformin and gut microbiome modulators, as well as alternative pharmacological therapies when metformin cannot be tolerated at all. Given the available data, all efforts should be made to maintain metformin before considering a shift to another drug therapy.
C1 [Bonnet, Fabrice] CHU Rennes, Dept Endocrinol Diabet & Nutr, Rennes, France.
   [Scheen, Andre] Univ Liege, CIRM, CHU,Div Clin Pharmacol, Dept Endocrinol Diabet & Nutr, Liege, Belgium.
   [Scheen, Andre] Univ Liege, CHU, Dept Med, Div Diabet Nutr & Metab Disorders, Liege, Belgium.
C3 CHU Rennes; Universite de Rennes; University of Liege; University of
   Liege
RP Scheen, A (通讯作者)，Univ Liege, CHU Sart Tilman B35, CIRM, Div Clin Pharmacol, B-4000 Liege, Belgium.
EM andre.scheen@chu.ulg.ac.be
RI Bonnet, Fabrice/G-4255-2017
OI Bonnet, Fabrice/0000-0001-9255-8228
FU Merck & Co., Inc., Kenilworth, NJ, USA
FX Unrestricted financial support for a medical writer for the preparation
   of this article was provided by Merck & Co., Inc., Kenilworth, NJ, USA.
   The sponsor was not involved in any aspect of the content, writing, or
   review of the manuscript.
CR Rojas LBA, 2013, DIABETOL METAB SYNDR, V5, DOI 10.1186/1758-5996-5-6
   Andujar-Plata P, 2012, DIABETES RES CLIN PR, V95, P1, DOI 10.1016/j.diabres.2011.09.022
   Bahne E, 2016, DIABETES OBES METAB, V18, P955, DOI 10.1111/dom.12697
   Bailey CJ, 2008, DIABETOLOGIA, V51, P1552, DOI 10.1007/s00125-008-1053-5
   BAILEY CJ, 1994, BRIT J PHARMACOL, V112, P671, DOI 10.1111/j.1476-5381.1994.tb13128.x
   Blonde L, 2004, CURR MED RES OPIN, V20, P565, DOI 10.1185/030079904125003278
   Blonde L, 2012, ADV THER, V29, P1, DOI 10.1007/s12325-011-0094-1
   BONORA E, 1984, CURR MED RES OPIN, V9, P47, DOI 10.1185/03007998409109558
   Burton Jeffrey H, 2015, J Diabetes Sci Technol, V9, P808, DOI 10.1177/1932296815577425
   Buse JB, 2016, DIABETES CARE, V39, P198, DOI 10.2337/dc15-0488
   Bybel B, 2011, CLIN NUCL MED, V36, P452, DOI 10.1097/RLU.0b013e318217399e
   Chacra AR, 2014, AM J THER, V21, P198, DOI 10.1097/MJT.0b013e318235f1bb
   DANDONA P, 1983, DIABETES CARE, V6, P472, DOI 10.2337/diacare.6.5.472
   Davidson J, 2004, BR J DIABETES VASC D, V4, P273, DOI DOI 10.1177/14746514040040041101
   DEFRONZO RA, 1995, NEW ENGL J MED, V333, P541, DOI 10.1056/NEJM199508313330902
   DeFronzo RA, 2016, DIABETOLOGIA, V59, P1645, DOI 10.1007/s00125-016-3992-6
   DeFronzo RA, 2009, DIABETES, V58, P773, DOI 10.2337/db09-9028
   Donnelly LA, 2009, DIABETES OBES METAB, V11, P338, DOI 10.1111/j.1463-1326.2008.00973.x
   Dujic T, 2016, DIABETIC MED, V33, P511, DOI 10.1111/dme.13040
   Dujic T, 2015, DIABETES, V64, P1786, DOI 10.2337/db14-1388
   Florez H, 2010, POSTGRAD MED, V122, P112, DOI 10.3810/pgm.2010.03.2128
   Foretz M, 2014, CELL METAB, V20, P953, DOI 10.1016/j.cmet.2014.09.018
   Forslund K, 2015, NATURE, V528, P262, DOI 10.1038/nature15766
   Foss MT, 2001, PHARMACOTHERAPY, V21, P1422, DOI 10.1592/phco.21.17.1422.34430
   Fujioka K, 2005, DIABETES OBES METAB, V7, P28, DOI 10.1111/j.1463-1326.2004.00369.x
   Garber AJ, 1997, AM J MED, V103, P491, DOI 10.1016/S0002-9343(97)00254-4
   Garber AJ, 2016, ENDOCR PRACT, V22, P84, DOI 10.4158/EP151126.CS
   Gerich J, 2010, DIABETES RES CLIN PR, V90, P131, DOI 10.1016/j.diabres.2010.07.006
   Glucophage, 2009, GLUCOPHAGE METFORMIN
   Goldman-Levine JD, 2015, ANN PHARMACOTHER, V49, P688, DOI 10.1177/1060028015572653
   Graham GG, 2011, CLIN PHARMACOKINET, V50, P81, DOI 10.2165/11534750-000000000-00000
   Greenway F, 2014, BENEF MICROBES, V5, P29, DOI 10.3920/BM2012.0063
   Gruszka A., 2016, BR J MED MED RES, V13
   Guo LX, 2016, DIABETES METAB SYND, V10, P137, DOI 10.1016/j.dsx.2016.01.004
   Hazel-Fernandez L, 2015, CURR MED RES OPIN, V31, P1703, DOI 10.1185/03007995.2015.1067194
   HEMMINGSEN B, 2013, COCHRANE DB SYST REV, DOI DOI 10.1002/14651858.CD009008.PUB2
   Henry RR, 2012, INT J CLIN PRACT, V66, P446, DOI 10.1111/j.1742-1241.2012.02911.x
   Hermans MP, 2013, DIABETES METAB, V39, P322, DOI 10.1016/j.diabet.2013.05.005
   Hermans MP, 2012, CURR MED RES OPIN, V28, P1635, DOI 10.1185/03007995.2012.735646
   Huang Y, 2015, J CLIN PHARM THER, V40, P461, DOI 10.1111/jcpt.12290
   Huang YX, 2015, DIABETES TECHNOL THE, V17, P128, DOI 10.1089/dia.2014.0203
   Hur KY, 2015, J DIABETES INVEST, V6, P600, DOI 10.1111/jdi.12328
   International Diabetes Federation, 2012, GLOB GUID TYP 2 DIAB
   Inzucchi SE, 2015, DIABETOLOGIA, V58, P429, DOI 10.1007/s00125-014-3460-0
   Irons BK, 2014, DIABETES METAB SYNDR, V7, P15, DOI 10.2147/DMSO.S38753
   Jabbour S, 2011, POSTGRAD MED, V123, P15, DOI 10.3810/pgm.2011.01.2241
   Ji LN, 2016, DIABETES OBES METAB, V18, P775, DOI 10.1111/dom.12667
   Joshi SR, 2015, EXPERT OPIN PHARMACO, V16, P597, DOI 10.1517/14656566.2015.1009894
   Kahn SE, 2006, NEW ENGL J MED, V355, P2427, DOI 10.1056/NEJMoa066224
   Lawrence DB, 2006, J MANAGE CARE PHARM, V12, P466
   Lee H, 2014, APPL ENVIRON MICROB, V80, P5935, DOI 10.1128/AEM.01357-14
   Marso SP, 2016, NEW ENGL J MED, V375, P311, DOI 10.1056/NEJMoa1603827
   Maruthur NM, 2016, ANN INTERN MED, V164, P740, DOI 10.7326/M15-2650
   McCreight LJ, 2016, DIABETOLOGIA, V59, P426, DOI 10.1007/s00125-015-3844-9
   Medical Dictionary for Regulatory Activities, 2016, DIARRH
   Montgomery AA, 2001, QUAL HEALTH CARE, V10, pI39
   Morgan CL, 2014, DIABETES OBES METAB, V16, P957, DOI 10.1111/dom.12302
   Napolitano A, 2014, PLOS ONE, V9, DOI 10.1371/journal.pone.0100778
   Nauck M, 2013, DIABETES OBES METAB, V15, P204, DOI 10.1111/dom.12012
   NICE guidelines, 2015, TYP 2 DIAB AD MAN
   Nichols GA, 2015, DIABETES OBES METAB, V17, P843, DOI 10.1111/dom.12476
   Padwal RS, 2011, DIABETES CARE, V34, P1295, DOI 10.2337/dc10-2140
   Pala L, 2014, J ENDOCRINOL INVEST, V37, P497, DOI 10.1007/s40618-014-0065-x
   Palmer SC, 2016, JAMA-J AM MED ASSOC, V316, P313, DOI 10.1001/jama.2016.9400
   Phung OJ, 2013, DIABETIC MED, V30, P1160, DOI 10.1111/dme.12232
   Pladevall M, 2004, DIABETES CARE, V27, P2800, DOI 10.2337/diacare.27.12.2800
   RACGP and DA (Royal Australian College of General Practitioners and Diabetes Australia), 2014, GEN PRACT MAN TYP 2
   Reasner C, 2011, DIABETES OBES METAB, V13, P644, DOI 10.1111/j.1463-1326.2011.01390.x
   Rebello CJ, 2015, J DIABETES COMPLICAT, V29, P1272, DOI 10.1016/j.jdiacomp.2015.08.023
   Rena G, 2013, DIABETOLOGIA, V56, P1898, DOI 10.1007/s00125-013-2991-0
   Richeldi L, 2014, NEW ENGL J MED, V370, P2071, DOI 10.1056/NEJMoa1402584
   Rosenstock J, 1998, DIABETES CARE, V21, P2050, DOI 10.2337/diacare.21.12.2050
   Roumie CL, 2012, ANN INTERN MED, V157, P601, DOI 10.7326/0003-4819-157-9-201211060-00003
   Scarpello JHB, 1998, DIABETIC MED, V15, P651, DOI 10.1002/(SICI)1096-9136(199808)15:8<651::AID-DIA628>3.0.CO;2-A
   Scheen AJ, 2012, DIABETES METAB, V38, P89, DOI 10.1016/j.diabet.2011.11.001
   Scheen AJ, 1998, DRUGS, V55, P225
   Scheen AJ, 1996, CLIN PHARMACOKINET, V30, P359, DOI 10.2165/00003088-199630050-00003
   Scheen AJ, 2016, DIABETES METAB, V42, P71, DOI 10.1016/j.diabet.2015.12.005
   Scheen AJ, 2015, EXPERT OPIN PHARMACO, V16, P43, DOI 10.1517/14656566.2015.978289
   Schwartz S, 2006, DIABETES CARE, V29, P759, DOI 10.2337/diacare.29.04.06.dc05-1967
   Shillington AC, 2015, PATIENT PREFER ADHER, V9, P609, DOI 10.2147/PPA.S82555
   Shin NR, 2014, GUT, V63, P727, DOI 10.1136/gutjnl-2012-303839
   Shyangdan Deepson S, 2016, BMJ Open, V6, pe009417, DOI 10.1136/bmjopen-2015-009417
   Society CD, 2010, CHIN GUID TYP 2 DIAB
   Stepensky D, 2002, DRUG METAB DISPOS, V30, P861, DOI 10.1124/dmd.30.8.861
   Tarasova L, 2012, PHARMACOGENET GENOM, V22, P659, DOI 10.1097/FPC.0b013e3283561666
   TUCKER GT, 1981, BRIT J CLIN PHARMACO, V12, P235
   Turner RC, 1998, LANCET, V352, P854, DOI 10.1016/s0140-6736(98)07037-8
   TZOULAKI I, 2009, BMJ-BRIT MED J, V339, pb4731, DOI DOI 10.1136/BMJ.B4731
   Umpierrez G, 2014, DIABETES CARE, V37, P2168, DOI 10.2337/dc13-2759
   Viollet B, 2012, CLIN SCI, V122, P253, DOI 10.1042/CS20110386
   Weng JP, 2015, DIABETES-METAB RES, V31, P155, DOI 10.1002/dmrr.2576
   Weymann N, 2013, PATIENT PREFER ADHER, V7, P1091, DOI 10.2147/PPA.S46924
   Wu D, 2014, DIABETES OBES METAB, V16, P30, DOI 10.1111/dom.12174
   Yang WY, 2014, LANCET DIABETES ENDO, V2, P46, DOI 10.1016/S2213-8587(13)70021-4
   Zinman B, 2015, NEW ENGL J MED, V373, P2117, DOI 10.1056/NEJMoa1504720
NR 96
TC 102
Z9 107
U1 1
U2 40
PU WILEY
PI HOBOKEN
PA 111 RIVER ST, HOBOKEN 07030-5774, NJ USA
SN 1462-8902
EI 1463-1326
J9 DIABETES OBES METAB
JI Diabetes Obes. Metab.
PD APR
PY 2017
VL 19
IS 4
BP 473
EP 481
DI 10.1111/dom.12854
PG 9
WC Endocrinology & Metabolism
WE Science Citation Index Expanded (SCI-EXPANDED)
SC Endocrinology & Metabolism
GA EO3SN
UT WOS:000396614700001
PM 27987248
DA 2023-06-08
ER

PT J
AU Diaz-Perdigones, CM
   Munoz-Garach, A
   Alvarez-Bermudez, MD
   Moreno-Indias, I
   Tinahones, FJ
AF Diaz-Perdigones, Cristina Ma
   Munoz-Garach, Araceli
   Dolores Alvarez-Bermudez, Maria
   Moreno-Indias, Isabel
   Tinahones, Francisco J.
TI Gut microbiota of patients with type 2 diabetes and gastrointestinal
   intolerance to metformin differs in composition and functionality from
   tolerant patients
SO BIOMEDICINE & PHARMACOTHERAPY
LA English
DT Article
DE Metformin; Gastrointestinal; Adverse drug reactions; Gut microbiome
ID MECHANISMS; DYSBIOSIS; ACIDS
AB Objective: Metformin modifies the gut microbiome in type 2 diabetes and gastrointestinal tolerance to metformin could be mediated by the gut microbiome.
   Methods: We enrolled 35 patients with type 2 diabetes not receiving treatment with metformin due to suspected gastrointestinal intolerance. Metformin was reintroduced at 425 mg, increasing 425 mg every two weeks until reaching 1700 mg per day. According to the occurrence of metformin-related gastrointestinal symptoms, patients were classified into three groups: early intolerance, non-tolerant, and tolerant. Gut microbiota was profiled with 16 S rRNA. This sequencing aimed to determine the differences in the baseline gut microbiota in all groups and prospectively in the tolerant and non-tolerant groups.
   Results: The classification resulted in 15 early intolerant, 10 tolerant, and 10 non-tolerant subjects. Early tolerance was characterized by a higher abundance of Subdoligranulum; while Veillonella and Serratia were higher in the non-tolerant group. The tolerant group showed enrichment of Megamonas, Megamonas rupellensis, and Phascolarctobacterium spp; Ruminococcus gnavus was lower in the longitudinal analysis. At the end point Prevotellaceae, Prevotella stercorea, Megamonas funiformis, Bacteroides xylanisolvens, and Blautia producta had a higher relative abundance in the tolerant group compared to the non-tolerant group. Subdoligranulum, Ruminococcus torques_1, Phascolarctobacterium faecium, and Eubacterium were higher in the non-tolerant group. The PICRUSt analysis showed a lower activity of the amino acid biosynthesis pathways and a higher sugar degradation pathway in the intolerant groups.
   Conclusions: Gut microbiota of subjects with gastrointestinal intolerance depicted taxonomic and functional differences compared to tolerant patients, and this changed differently after metformin administration
C1 [Diaz-Perdigones, Cristina Ma; Munoz-Garach, Araceli; Dolores Alvarez-Bermudez, Maria; Moreno-Indias, Isabel; Tinahones, Francisco J.] Univ Malaga, Virgen de la Victoria Univ Hosp, Lab Biomed Res Inst Malaga, Clin Management Unit Endocrinol & Nutr, Malaga, Spain.
   [Diaz-Perdigones, Cristina Ma; Dolores Alvarez-Bermudez, Maria; Tinahones, Francisco J.] Univ Malaga, Program Biomed Translat Res & New Technol, Malaga, Spain.
   [Dolores Alvarez-Bermudez, Maria; Moreno-Indias, Isabel; Tinahones, Francisco J.] Inst Salud Carlos III, Ctr Invest Biomed Red CIBER Fisiopatol Obesidad &, Madrid, Spain.
C3 Hospital Virgen de la Victoria; Instituto de Investigacion Biomedica de
   Malaga y Plataforma en Nanomedicina (IBIMA); Universidad de Malaga;
   Universidad de Malaga; CIBER - Centro de Investigacion Biomedica en Red;
   CIBEROBN; Instituto de Salud Carlos III
RP Moreno-Indias, I; Tinahones, FJ (通讯作者)，Univ Malaga, Virgen de la Victoria Univ Hosp, Lab Biomed Res Inst Malaga, Clin Management Unit Endocrinol & Nutr, Malaga, Spain.
EM isabel.moreno@ibima.eu; fjtinahones@uma.es
RI Moreno-Indias, Isabel/B-6595-2017
OI Moreno-Indias, Isabel/0000-0002-6121-151X; Tinahones, Francisco
   J/0000-0001-6871-4403; Diaz Perdigones, Cristina
   Maria/0000-0002-0808-2616
FU Miguel Servet Type I program of the Carlos III Health Institute
   [CP16/00163]; "Network of Centers for Biomedical Research" (CIBER) of
   the Carlos III Health Institute (ISCIII) [CB06/03/0018]; ISCIII
   [PI18/01160]; Regional Development Fund (ERDF); Spanish Diabetes Society
FX This study was supported by the Miguel Servet Type I program of the
   Carlos III Health Institute (co-founded by the European Regional
   Development Fund) (CP16/00163 to IM-I) . In addition, this study was
   supported by the "Network of Centers for Biomedical Research" (CIBER) of
   the Carlos III Health Institute (ISCIII) (CB06/03/0018) , research
   grants from the ISCIII (PI18/01160) and co-financed by the Regional
   Development Fund (ERDF) . Finally, this study was also undertaken with
   the aid of a grant from the Spanish Diabetes Society to help the
   development of young researchers.
CR Bailey CJ, 2017, DIABETOLOGIA, V60, P1566, DOI 10.1007/s00125-017-4318-z
   Benitez-Paez A, 2020, MSYSTEMS, V5, DOI 10.1128/mSystems.00857-19
   Bolyen E, 2019, NAT BIOTECHNOL, V37, P852, DOI 10.1038/s41587-019-0209-9
   Bonnet F, 2017, DIABETES OBES METAB, V19, P473, DOI 10.1111/dom.12854
   Bryrup T, 2019, DIABETOLOGIA, V62, P1024, DOI 10.1007/s00125-019-4848-7
   Callahan BJ, 2016, NAT METHODS, V13, P581, DOI [10.1038/NMETH.3869, 10.1038/nmeth.3869]
   Canfora EE, 2015, NAT REV ENDOCRINOL, V11, P577, DOI 10.1038/nrendo.2015.128
   Caspi R, 2018, NUCLEIC ACIDS RES, V46, pD633, DOI 10.1093/nar/gkx935
   Chong J, 2020, NAT PROTOC, V15, P799, DOI 10.1038/s41596-019-0264-1
   Crusell MKW, 2018, MICROBIOME, V6, DOI 10.1186/s40168-018-0472-x
   de la Cuesta-Zuluaga J, 2017, DIABETES CARE, V40, P54, DOI 10.2337/dc16-1324
   Foretz M, 2014, CELL METAB, V20, P953, DOI 10.1016/j.cmet.2014.09.018
   Forslund K, 2015, NATURE, V528, P262, DOI 10.1038/nature15766
   Gurung M, 2020, EBIOMEDICINE, V51, DOI 10.1016/j.ebiom.2019.11.051
   Hall AB, 2017, GENOME MED, V9, DOI 10.1186/s13073-017-0490-5
   Henke MT, 2019, P NATL ACAD SCI USA, V116, P12672, DOI 10.1073/pnas.1904099116
   Higuchi BS, 2018, FRONT IMMUNOL, V9, DOI 10.3389/fimmu.2018.01689
   Inoue R, 2017, J CLIN BIOCHEM NUTR, V61, P217, DOI 10.3164/jcbn.17-44
   Jalanka J, 2019, INT J MOL SCI, V20, DOI 10.3390/ijms20020433
   Label O., 2018, CROSSM STRUCTURAL AL, V9, P1
   Lee H, 2018, GERONTOLOGIST, V58, P159, DOI 10.1093/geront/gnx050
   Leiva-Gea I, 2018, DIABETES CARE, V41, P2385, DOI 10.2337/dc18-0253
   Li HJ, 2019, MICROORGANISMS, V7, DOI 10.3390/microorganisms7100399
   Li L, 2016, NEUROGASTROENT MOTIL, V28, P1233, DOI 10.1111/nmo.12822
   Li XQ, 2018, NUTRIENTS, V10, DOI 10.3390/nu10101403
   Mardinoglu A, 2016, CELL METAB, V23, P10, DOI 10.1016/j.cmet.2015.12.012
   McCreight LJ, 2018, DIABETES OBES METAB, V20, P1593, DOI 10.1111/dom.13264
   McCreight LJ, 2016, DIABETOLOGIA, V59, P426, DOI 10.1007/s00125-015-3844-9
   Nakajima H, 2020, LIFE-BASEL, V10, DOI 10.3390/life10090195
   Ottosson F, 2018, J CLIN ENDOCR METAB, V103, P1491, DOI 10.1210/jc.2017-02114
   Panasevich MR, 2016, AM J PHYSIOL-GASTR L, V311, pG166, DOI 10.1152/ajpgi.00065.2016
   Parks DH, 2014, BIOINFORMATICS, V30, P3123, DOI 10.1093/bioinformatics/btu494
   Pedersen RM, 2013, ANAEROBE, V24, P1, DOI 10.1016/j.anaerobe.2013.08.004
   Preiss D, 2016, DIABETIC MED, V33, P1569, DOI 10.1111/dme.13097
   Qin JJ, 2012, NATURE, V490, P55, DOI 10.1038/nature11450
   Rena G, 2017, DIABETOLOGIA, V60, P1577, DOI 10.1007/s00125-017-4342-z
   Rodriguez-Carrio J, 2017, FRONT IMMUNOL, V8, DOI 10.3389/fimmu.2017.00823
   Rosario D, 2018, FRONT PHYSIOL, V9, DOI 10.3389/fphys.2018.00775
   Sampaio C., 2015, CELL HOSTE MICROBE, V155, P1683, DOI [10.1016/j.pain.2014.05.025, DOI 10.1016/J.PAIN.2014.05.025]
   Sansome DJ, 2020, DIABETES OBES METAB, V22, P141, DOI 10.1111/dom.13869
   Segata N, 2011, GENOME BIOL, V12, DOI 10.1186/gb-2011-12-6-r60
   Van Hul M, 2020, GUT MICROBES, V12, P1, DOI 10.1080/19490976.2020.1849998
   Wu FF, 2017, EXP THER MED, V14, P3122, DOI 10.3892/etm.2017.4878
   Wu H, 2017, NAT MED, V23, P850, DOI 10.1038/nm.4345
NR 44
TC 8
Z9 8
U1 3
U2 16
PU ELSEVIER FRANCE-EDITIONS SCIENTIFIQUES MEDICALES ELSEVIER
PI ISSY-LES-MOULINEAUX
PA 65 RUE CAMILLE DESMOULINS, CS50083, 92442 ISSY-LES-MOULINEAUX, FRANCE
SN 0753-3322
EI 1950-6007
J9 BIOMED PHARMACOTHER
JI Biomed. Pharmacother.
PD JAN
PY 2022
VL 145
AR 112448
DI 10.1016/j.biopha.2021.112448
EA NOV 2021
PG 9
WC Medicine, Research & Experimental; Pharmacology & Pharmacy
WE Science Citation Index Expanded (SCI-EXPANDED)
SC Research & Experimental Medicine; Pharmacology & Pharmacy
GA XG9AG
UT WOS:000725038200003
PM 34844104
OA gold
DA 2023-06-08
ER

PT J
AU Huang, YX
   Lou, XD
   Jiang, CP
   Ji, XY
   Tao, XM
   Sun, J
   Bao, ZJ
AF Huang, Yuxin
   Lou, Xudan
   Jiang, Cuiping
   Ji, Xueying
   Tao, Xiaoming
   Sun, Jiao
   Bao, Zhijun
TI Gut microbiota is correlated with gastrointestinal adverse events of
   metformin in patients with type 2 diabetes
SO FRONTIERS IN ENDOCRINOLOGY
LA English
DT Article
DE type 2 diabetes; metformin; gastrointestinal adverse events; gut
   microbiota; short-chain fatty acids (SCFAs)
ID GLUCAGON-LIKE PEPTIDE-1; CHAIN FATTY-ACIDS; INTOLERANCE; TOLERANCE;
   SECRETION; HEIGHT
AB AimGastrointestinal discomfort is the most common adverse event in metformin treatment for type 2 diabetes. The mechanism of action of metformin is associated with gut microbiota. However, the gut microbial community structure related to metformin-induced gastrointestinal adverse events remains unclear. This study aimed to investigate it. Methods50 patients with newly diagnosed diabetes were treated with metformin 1500mg/d for 12 weeks. The patients were divided into two groups according to whether gastrointestinal adverse events occurred (group B) or did not occur (group A) after treatment. The fecal bacterial communities and short-chain fatty acids (SCFAs) were sequenced and compared. 70 diabetes mice were randomly divided into 8 groups and treated with metformin (Met), clindamycin (Clin) and/or SCFA, which were the Met+/Clin+, Met+/Clin-, Met-/Clin+, Met-/Clin-, Met+/SCFA+, Met+/SCFA-, Met-/SCFA+ and Met-/SCFA- group. After 4 weeks of metformin treatment, blood glucose, food intake, fecal SCFAs, gut microbiota and gut hormones were measured. ResultsMetformin increased the abundance of Phascolarctobacterium, Intestinimonas and Clostridium III. Functional prediction analysis showed that the propanoate metabolism pathway was significantly up-regulated. The concentrations of acetic acid and propanoic acid in feces were significantly increased. The abundance of Clostridium sensu stricto, Streptococcus and Akkermansia induced by metformin in group B was higher than that in group A. The propanoate metabolism pathway and propanoic acid in feces were significantly up-regulated in group B. In the animal experiments, the food intake decreased and glucose control increased in metformin groups compared with those in the control groups. The total GLP-1 level in the Met+/Clin- group was significantly higher than that in the Met-/Clin- group, while there was no statistical difference between the Met-/Clin- and Met+/Clin+ group. The total GLP-1 level in the Met-/SCFA+ group was significantly higher than that in the Met-/SCFA-group, while the levels of total GLP-1 and active GLP-1 in the Met+/SCFA- group and the Met+/SCFA+ group were significantly higher than those in the Met-/SCFA-group. ConclusionsOur data suggest that metformin promotes the secretion of intestinal hormones such as GLP-1 by increasing the abundance of SCFA-producing bacteria, which not only plays an anti-diabetic role, but also may causes gastrointestinal adverse events.
C1 [Huang, Yuxin; Lou, Xudan; Jiang, Cuiping; Tao, Xiaoming; Sun, Jiao] Fudan Univ, Dept Endocrinol, Huadong Hosp, Shanghai, Peoples R China.
   [Ji, Xueying; Bao, Zhijun] Fudan Univ, Dept Gerontol, Huadong Hosp, Shanghai, Peoples R China.
C3 Fudan University; Fudan University
RP Tao, XM (通讯作者)，Fudan Univ, Dept Endocrinol, Huadong Hosp, Shanghai, Peoples R China.; Bao, ZJ (通讯作者)，Fudan Univ, Dept Gerontol, Huadong Hosp, Shanghai, Peoples R China.
EM t983166@163.com; xinyi8681@sina.com
RI Ji, Xueying/HRA-8284-2023
FU Natural Science Foundation of Xinjiang Uygur Autonomous Region;
   Scientific Research Topics of Shanghai Health and Family Planning
   Commission; Shanghai Sailing program; Key Talents Program of Huadong
   Hospital Affiliated to Fudan University;  [2021D01C025];  [20184Y0168]; 
   [21YF1411700];  [H-1068]
FX Funding Natural Science Foundation of Xinjiang Uygur Autonomous Region
   (2021D01C025); Scientific Research Topics of Shanghai Health and Family
   Planning Commission (20184Y0168); Shanghai Sailing program
   (21YF1411700). Key Talents Program of Huadong Hospital Affiliated to
   Fudan University (H-1068).
CR Bahne E, 2016, DIABETES OBES METAB, V18, P955, DOI 10.1111/dom.12697
   Beysen C, 2012, DIABETOLOGIA, V55, P432, DOI 10.1007/s00125-011-2382-3
   Bouchoucha M, 2011, DIABETES METAB, V37, P90, DOI 10.1016/j.diabet.2010.11.002
   Caturano A, 2019, JAMA-J AM MED ASSOC, V322, P1312, DOI 10.1001/jama.2019.11489
   Cefalu WT, 2019, DIABETES CARE, V42, pS90, DOI 10.2337/dc19-S009
   Cui HX, 2019, FRONT MICROBIOL, V10, DOI 10.3389/fmicb.2019.01423
   Czech MP, 2017, NAT MED, V23, P804, DOI 10.1038/nm.4350
   Dawed AY, 2019, DIABETES CARE, V42, P1027, DOI 10.2337/dc18-2182
   de la Cuesta-Zuluaga J, 2019, NUTRIENTS, V11, DOI 10.3390/nu11010051
   de la Cuesta-Zuluaga J, 2017, DIABETES CARE, V40, P54, DOI 10.2337/dc16-1324
   Duca FA, 2015, NAT MED, V21, P506, DOI 10.1038/nm.3787
   Dujic T, 2016, DIABETES CARE, V39, P1896, DOI 10.2337/dc16-0706
   Dujic T, 2015, DIABETES, V64, P1786, DOI 10.2337/db14-1388
   Edgar RC, 2011, BIOINFORMATICS, V27, P2194, DOI 10.1093/bioinformatics/btr381
   Edgar RC, 2010, BIOINFORMATICS, V26, P2460, DOI 10.1093/bioinformatics/btq461
   Forslund K, 2015, NATURE, V528, P262, DOI 10.1038/nature15766
   Freeland KR, 2010, BRIT J NUTR, V103, P460, DOI 10.1017/S0007114509991863
   Haro C, 2016, J CLIN ENDOCR METAB, V101, P232, DOI 10.1210/jc.2015-3351
   Hiel S, 2020, CLIN NUTR, V39, P3618, DOI 10.1016/j.clnu.2020.04.005
   Holman RR, 2008, NEW ENGL J MED, V359, P1577, DOI 10.1056/NEJMoa0806470
   Holodniy M, 2011, PLOS ONE, V6, DOI [10.1371/journal.pone.0014764, 10.1371/journal.pone.0025792]
   HOVERSTAD T, 1986, SCAND J GASTROENTERO, V21, P621, DOI 10.3109/00365528609003109
   Huang Y, 2015, J CLIN PHARM THER, V40, P461, DOI 10.1111/jcpt.12290
   Huang YX, 2020, J CLIN PHARM THER, V45, P470, DOI 10.1111/jcpt.13087
   Huang YX, 2015, DIABETES TECHNOL THE, V17, P128, DOI 10.1089/dia.2014.0203
   Koncz V, 2019, OBESITY, V27, P505, DOI 10.1002/oby.22394
   Li L, 2019, FOOD FUNCT, V10, P2560, DOI [10.1039/C9FO00075E, 10.1039/c9fo00075e]
   Li QZ, 2020, FRONT ENDOCRINOL, V10, DOI 10.3389/fendo.2019.00939
   Lien F, 2014, J CLIN INVEST, V124, P1037, DOI 10.1172/JCI68815
   Magoc T, 2011, BIOINFORMATICS, V27, P2957, DOI 10.1093/bioinformatics/btr507
   McCreight LJ, 2016, DIABETOLOGIA, V59, P426, DOI 10.1007/s00125-015-3844-9
   Montandon SA, 2017, GENES-BASEL, V8, DOI 10.3390/genes8100250
   Morgillo F, 2013, EXPERT OPIN INV DRUG, V22, P1401, DOI 10.1517/13543784.2013.828691
   Nesti L, 2017, NUTR METAB CARDIOVAS, V27, P657, DOI 10.1016/j.numecd.2017.04.009
   Nohr MK, 2013, ENDOCRINOLOGY, V154, P3552, DOI 10.1210/en.2013-1142
   Panasevich MR, 2016, AM J PHYSIOL-GASTR L, V311, pG166, DOI 10.1152/ajpgi.00065.2016
   Petrie JR, 2017, LANCET DIABETES ENDO, V5, P597, DOI 10.1016/S2213-8587(17)30194-8
   Psichas A, 2015, INT J OBESITY, V39, P424, DOI 10.1038/ijo.2014.153
   Rudra CB, 2007, AM J EPIDEMIOL, V165, P302, DOI 10.1093/aje/kwk007
   Salvatore T, 2021, BIOMEDICINES, V9, DOI 10.3390/biomedicines9010003
   Salvatore T, 2020, DIABETES RES CLIN PR, V160, DOI 10.1016/j.diabres.2020.108025
   Santoro AB, 2018, BRIT J CLIN PHARMACO, V84, P987, DOI 10.1111/bcp.13522
   Scarpello JHB, 1998, DIABETIC MED, V15, P651, DOI 10.1002/(SICI)1096-9136(199808)15:8<651::AID-DIA628>3.0.CO;2-A
   Sethi V, 2018, GASTROENTEROLOGY, V155, P33, DOI 10.1053/j.gastro.2018.04.001
   Shackley M, 2020, FRONT NUTR, V7, DOI 10.3389/fnut.2020.568991
   Tan KM, 2018, PROTEIN SCI, V27, P1498, DOI 10.1002/pro.3444
   Tolhurst G, 2012, DIABETES, V61, P364, DOI 10.2337/db11-1019
   Valeriano VDV, 2017, J APPL MICROBIOL, V122, P554, DOI 10.1111/jam.13364
   Wemheuer F, 2020, ENVIRON MICROBIOME, V15, DOI 10.1186/s40793-020-00358-7
   Wu TZ, 2017, DIABETES OBES METAB, V19, P290, DOI 10.1111/dom.12812
   Xiao L, 2018, SCI REP-UK, V8, DOI 10.1038/s41598-018-22052-y
   Yorek MS, 2017, NEUROPHARMACOLOGY, V116, P122, DOI 10.1016/j.neuropharm.2016.12.022
   Zhang HQ, 2021, AGING-US, V13, P19013, DOI 10.18632/aging.203351
   Zhang X, 2015, SCI REP-UK, V5, DOI 10.1038/srep14405
   Zhang Y, 2016, EVID-BASED COMPL ALT, V2016, DOI 10.1155/2016/1592731
NR 55
TC 1
Z9 1
U1 3
U2 3
PU FRONTIERS MEDIA SA
PI LAUSANNE
PA AVENUE DU TRIBUNAL FEDERAL 34, LAUSANNE, CH-1015, SWITZERLAND
SN 1664-2392
J9 FRONT ENDOCRINOL
JI Front. Endocrinol.
PD NOV 17
PY 2022
VL 13
AR 1044030
DI 10.3389/fendo.2022.1044030
PG 14
WC Endocrinology & Metabolism
WE Science Citation Index Expanded (SCI-EXPANDED)
SC Endocrinology & Metabolism
GA 6S0RI
UT WOS:000892704200001
PM 36465607
OA gold, Green Published
DA 2023-06-08
ER

PT J
AU Rogall, ET
   Jacob, S
   Triebskorn, R
   Schwartz, T
AF Rogall, Eike Thorben
   Jacob, Stefanie
   Triebskorn, Rita
   Schwartz, Thomas
TI The impact of the anti-diabetic drug metformin on the intestinal
   microbiome of larval brown trout (Salmo trutta f. fario)
SO ENVIRONMENTAL SCIENCES EUROPE
LA English
DT Article
DE Microbiome; Brown trout; Metformin; Virulence
ID TRANSFORMATION PRODUCT GUANYLUREA; PERSONAL CARE PRODUCTS; WASTE-WATER;
   GUT MICROBIOME; SURFACE-WATER; PHARMACEUTICALS; ENVIRONMENT;
   MICROPOLLUTANTS; DEGRADATION; STRESSORS
AB Background The anti-diabetic pharmaceutical metformin is frequently analysed in the aquatic environment. Its impact on the fish microbiome is studied to get a deeper knowledge about the consequence of the metformin presence in river systems. Gut microbiome analyses were performed on larval brown trout with metformin including environmental concentrations. Therefore, the fish were exposed to metformin in concentrations of 0, 1, 10, 100, and 1000 mu g/L. Especially, the lower metformin concentrations were measured in river waters containing percentages of conditioned wastewater from municipal wastewater treatment plants. Results Two complementary molecular biological methods for population analysis targeting the 16S rRNA gene regions V1-V3, i.e.: (1) 16S amplicon sequencing and (2) polymerase chain reaction (PCR) combined with denaturing gradient gel electrophoresis (DGGE). Both analyses demonstrated significant microbiome alterations even at low metformin concentrations being analysed in German rivers. The amplicon sequencing revealed the most distinct shifts in the Firmicutes phylum, or more specifically, within the Bacillales order, which were most affected by metformin exposure. Within the Bacillales order, the Planococcaceae family, which is described to provide essential amino acids for the fish, completely disappeared after metformin treatment. Conversely, the percentage of other bacteria, such as Staphylococcaceae, increased after exposure to metformin. Similarity profiles of the microbiomes could be generated using the Sorensen index calculation after PCR-DGGE analyses and confirmed shifts in the composition of the brown trout intestinal microbiome after metformin exposures. In vitro gene expression analyses of virulence factors from fish pathogens, previously identified in the fish microbiomes DNA extracts, were conducted in the presence or absence of environmentally relevant concentrations. Here, marker genes of Enterococcus faecium, Enterococcus faecalis, and Aeromonas hydrophila were detected and quantified via PCR approaches, firstly. An increased expression of the species-specific virulence genes was observed after normalisation with control data and ribosomal housekeeping genes. Conclusion Environmentally relevant concentrations of metformin can alter the composition in gut microbiome of brown trout in different ways. Both, the metformin-induced expression of virulence genes in fish pathogens in vitro and the impact of metformin on the microbiome composition in vivo in larval brown trout open the discussion about a possible long-term effect on the vitality, growth, and development in more mature brown trouts.
C1 [Rogall, Eike Thorben; Schwartz, Thomas] Karlsruhe Inst Technol, Inst Funct Interfaces IFG, Hermann von Helmholtz Pl 1, D-76344 Eggenstein Leopoldshafen, Germany.
   [Jacob, Stefanie; Triebskorn, Rita] Univ Tubingen, Anim Physiol Ecol, Morgenstelle 5, D-72076 Tubingen, Germany.
C3 Helmholtz Association; Karlsruhe Institute of Technology; Eberhard Karls
   University of Tubingen
RP Schwartz, T (通讯作者)，Karlsruhe Inst Technol, Inst Funct Interfaces IFG, Hermann von Helmholtz Pl 1, D-76344 Eggenstein Leopoldshafen, Germany.
EM thomas.schwartz@kit.edu
FU Ministry for Science, Research and Arts of Baden-Wurttemberg
   [33-5733-25-11t32/2]
FX This study is funded by the Ministry for Science, Research and Arts of
   Baden-Wurttemberg (Grant no. 33-5733-25-11t32/2).
CR Al-Hisnawi A, 2015, AQUAC RES, V46, P2962, DOI 10.1111/are.12451
   Alam R, 2017, AM J MED GENET B, V174, P651, DOI 10.1002/ajmg.b.32567
   Angly FE, 2014, MICROBIOME, V2, DOI 10.1186/2049-2618-2-11
   [Anonymous], 2020, NORMAN EC DAT
   Bakke-McKellep AM, 2007, BRIT J NUTR, V97, P699, DOI 10.1017/S0007114507381397
   Bonga SEW, 1997, PHYSIOL REV, V77, P591, DOI 10.1152/physrev.1997.77.3.591
   Boone MD, 2007, ECOL APPL, V17, P291, DOI 10.1890/1051-0761(2007)017[0291:MSIACE]2.0.CO;2
   Boulard L, 2020, WATER RES, V171, DOI 10.1016/j.watres.2019.115366
   CHAO A, 1984, SCAND J STAT, V11, P265
   Cleuvers M, 2003, TOXICOL LETT, V142, P185, DOI 10.1016/S0378-4274(03)00068-7
   Daughton CG, 1999, ENVIRON HEALTH PERSP, V107, P907, DOI 10.2307/3434573
   der Beek TA, 2016, ENVIRON TOXICOL CHEM, V35, P823, DOI 10.1002/etc.3339
   DOWSE GK, 1991, DIABETES CARE, V14, P271, DOI 10.2337/diacare.14.4.271
   Edgar RC, 2011, BIOINFORMATICS, V27, P2194, DOI 10.1093/bioinformatics/btr381
   Eren AM, 2015, ISME J, V9, P968, DOI 10.1038/ismej.2014.195
   Faith DP, 2006, EVOL BIOINFORM, V2, P121
   Fanning S, 2012, P NATL ACAD SCI USA, V109, P2108, DOI 10.1073/pnas.1115621109
   Foretz M, 2014, CELL METAB, V20, P953, DOI 10.1016/j.cmet.2014.09.018
   Forslund K, 2015, NATURE, V528, P262, DOI 10.1038/nature15766
   Ghoshdastidar AJ, 2015, ENVIRON SCI POLLUT R, V22, P689, DOI 10.1007/s11356-014-3400-z
   Gomez D, 2013, FISH SHELLFISH IMMUN, V35, P1729, DOI 10.1016/j.fsi.2013.09.032
   Holmstrup M, 2010, SCI TOTAL ENVIRON, V408, P3746, DOI 10.1016/j.scitotenv.2009.10.067
   Huggett J, 2005, GENES IMMUN, V6, P279, DOI 10.1038/sj.gene.6364190
   Inzucchi SE, 2012, DIABETOLOGIA, V55, P1577, DOI 10.1007/s00125-012-2534-0
   Jacob S, 2018, ENVIRON SCI EUR, V30, DOI 10.1186/s12302-018-0179-4
   Jager T, 2018, FRONT MICROBIOL, V9, DOI 10.3389/fmicb.2018.02599
   Johnson KVA, 2018, NAT REV MICROBIOL, V16, P647, DOI 10.1038/s41579-018-0014-3
   Jones OAH, 2002, WATER RES, V36, P5013, DOI 10.1016/S0043-1354(02)00227-0
   Kasprzyk-Hordern B, 2008, WATER RES, V42, P3498, DOI 10.1016/j.watres.2008.04.026
   Khan S, 2002, OCCURRENCE DISTRIBUT
   Kosma CI, 2015, WATER RES, V70, P436, DOI 10.1016/j.watres.2014.12.010
   Kristensen P., 2018, EUROPEAN WATERS ASSE
   Ladiges W., 1979, SUSSWASSERFISCHE EUR
   Liu H, 2016, SCI REP-UK, V6, DOI 10.1038/srep24340
   Magoc T, 2011, BIOINFORMATICS, V27, P2957, DOI 10.1093/bioinformatics/btr507
   McCreight LJ, 2016, DIABETOLOGIA, V59, P426, DOI 10.1007/s00125-015-3844-9
   Muller H, 1983, FISCHE EUROPAS
   MUYZER G, 1993, APPL ENVIRON MICROB, V59, P695, DOI 10.1128/AEM.59.3.695-700.1993
   NORMAN, 2020, NORMAN EMPODAT DAT C
   O'Mahony SM, 2015, BEHAV BRAIN RES, V277, P32, DOI 10.1016/j.bbr.2014.07.027
   Oosterhuis M, 2013, SCI TOTAL ENVIRON, V442, P380, DOI 10.1016/j.scitotenv.2012.10.046
   Ringo E, 1999, AQUAC RES, V30, P73, DOI 10.1046/j.1365-2109.1999.00302.x
   Ringo E, 2001, J APPL MICROBIOL, V90, P294, DOI 10.1046/j.1365-2672.2001.01246.x
   Rognes T, 2016, PEERJ, V4, DOI 10.7717/peerj.2584
   Scheurer M, 2012, WATER RES, V46, P4790, DOI 10.1016/j.watres.2012.06.019
   Scheurer M, 2009, J ENVIRON MONITOR, V11, P1608, DOI 10.1039/b909311g
   Schwabe U., 2016, ARZNEIVERORDNUNGS RE
   Schwarzenbach RP, 2006, SCIENCE, V313, P1072, DOI 10.1126/science.1127291
   Sekirov I, 2010, PHYSIOL REV, V90, P859, DOI 10.1152/physrev.00045.2009
   Smith P, 2017, ELIFE, V6, DOI 10.7554/eLife.27014
   Ternes TA, 2017, ENVIRON SCI TECHNOL, V51, P308, DOI 10.1021/acs.est.6b04855
   Tisler S, 2018, SCI TOTAL ENVIRON, V628-629, P1121, DOI 10.1016/j.scitotenv.2018.02.105
   Trautwein C, 2014, ENVIRON INT, V70, P203, DOI 10.1016/j.envint.2014.05.008
   Trautwein C, 2011, CHEMOSPHERE, V85, P765, DOI 10.1016/j.chemosphere.2011.06.057
   Vandesompele J, 2002, GENOME BIOL, V3, DOI 10.1186/gb-2002-3-7-research0034
   Wang AR, 2018, REV AQUACULT, V10, P626, DOI 10.1111/raq.12191
   Wu H, 2017, NAT MED, V23, P850, DOI 10.1038/nm.4345
   Wu XC, 2016, SCI REP-UK, V6, DOI 10.1038/srep19000
   Zhu LF, 2011, P NATL ACAD SCI USA, V108, P17714, DOI 10.1073/pnas.1017956108
NR 59
TC 6
Z9 6
U1 1
U2 10
PU SPRINGER
PI NEW YORK
PA ONE NEW YORK PLAZA, SUITE 4600, NEW YORK, NY, UNITED STATES
SN 2190-4707
EI 2190-4715
J9 ENVIRON SCI EUR
JI Environ. Sci Eur.
PD APR 22
PY 2020
VL 32
IS 1
AR 65
DI 10.1186/s12302-020-00341-6
PG 14
WC Environmental Sciences
WE Science Citation Index Expanded (SCI-EXPANDED)
SC Environmental Sciences & Ecology
GA LJ2BA
UT WOS:000529974200002
OA Green Published, gold
DA 2023-06-08
ER

PT J
AU Broadfield, LA
   Saigal, A
   Szamosi, JC
   Hammill, JA
   Bezverbnaya, K
   Wang, DD
   Gautam, J
   Tsakiridis, EE
   Di Pastena, F
   McNicol, J
   Wu, JH
   Syed, S
   Lally, JSV
   Raphenya, AR
   Blouin, MJ
   Pollak, M
   Sacconi, A
   Blandino, G
   McArthur, AG
   Schertzer, JD
   Surette, MG
   Collins, SM
   Bramson, JL
   Muti, P
   Tsakiridis, T
   Steinberg, GR
AF Broadfield, Lindsay A.
   Saigal, Amna
   Szamosi, Jake C.
   Hammill, Joanne A.
   Bezverbnaya, Ksenia
   Wang, Dongdong
   Gautam, Jaya
   Tsakiridis, Evangelia E.
   Di Pastena, Fiorella
   McNicol, Jamie
   Wu, Jianhan
   Syed, Saad
   Lally, James S. V.
   Raphenya, Amogelang R.
   Blouin, Marie-Jose
   Pollak, Michael
   Sacconi, Andrea
   Blandino, Giovanni
   McArthur, Andrew G.
   Schertzer, Jonathan D.
   Surette, Michael G.
   Collins, Stephen M.
   Bramson, Jonathan L.
   Muti, Paola
   Tsakiridis, Theodoros
   Steinberg, Gregory R.
TI Metformin-induced reductions in tumor growth involves modulation of the
   gut microbiome
SO MOLECULAR METABOLISM
LA English
DT Article
DE Gut microbiome; Metformin; High-fat diet; Obesity; Colon cancer
ID CHAIN FATTY-ACIDS; METAGENOME-WIDE ASSOCIATION; INTESTINAL MICROBIOTA;
   EXPRESSION; CANCER; ALTERS
AB Background/Purpose: Type 2 diabetes and obesity increase the risk of developing colorectal cancer. Metformin may reduce colorectal cancer but the mechanisms mediating this effect remain unclear. In mice and humans, a high-fat diet (HFD), obesity and metformin are known to alter the gut microbiome but whether this is important for influencing tumor growth is not known.Methods: Mice with syngeneic MC38 colon adenocarcinomas were treated with metformin or feces obtained from control or metformin treated mice.Results: We find that compared to chow-fed controls, tumor growth is increased when mice are fed a HFD and that this acceleration of tumor growth can be partially recapitulated through transfer of the fecal microbiome or in vitro treatment of cells with fecal filtrates from HFD-fed animals. Treatment of HFD-fed mice with orally ingested, but not intraperitoneally injected, metformin suppresses tumor growth and increases the expression of short-chain fatty acid (SCFA)-producing microbes Alistipes, Lachnospiraceae and Ruminococcaceae. The transfer of the gut microbiome from mice treated orally with metformin to drug naive, conventionalized HFD-fed mice increases circulating propionate and butyrate, reduces tumor proliferation, and suppresses the expression of sterol response element binding protein (SREBP) gene targets in the tumor.Conclusion: These data indicate that in obese mice fed a HFD, metformin reduces tumor burden through changes in the gut microbiome. (c) 2022 The Author(s). Published by Elsevier GmbH. This is an open access article under the CC BY-NC-ND license (http://creativecommons.org/licenses/by-nc-nd/4.0/).
C1 [Broadfield, Lindsay A.; Saigal, Amna; Wang, Dongdong; Gautam, Jaya; Tsakiridis, Evangelia E.; Di Pastena, Fiorella; Wu, Jianhan; Syed, Saad; Lally, James S. V.; McArthur, Andrew G.; Schertzer, Jonathan D.; Surette, Michael G.; Muti, Paola; Tsakiridis, Theodoros; Steinberg, Gregory R.] McMaster Univ, Ctr Metab Obes & Diabet Res, Hamilton, ON, Canada.
   [Broadfield, Lindsay A.; Wang, Dongdong; Gautam, Jaya; Tsakiridis, Evangelia E.; Di Pastena, Fiorella; Wu, Jianhan; Syed, Saad; Lally, James S. V.; Surette, Michael G.; Collins, Stephen M.; Steinberg, Gregory R.] McMaster Univ, Dept Med, Hamilton, ON, Canada.
   [Szamosi, Jake C.; Syed, Saad; Schertzer, Jonathan D.; Surette, Michael G.; Collins, Stephen M.] McMaster Univ, Farncombe Family Digest Res Inst, Hamilton, ON, Canada.
   [Hammill, Joanne A.; Bezverbnaya, Ksenia; McNicol, Jamie; Bramson, Jonathan L.] McMaster Univ, Dept Pathol & Mol Med, Hamilton, ON, Canada.
   [Szamosi, Jake C.; McArthur, Andrew G.; Schertzer, Jonathan D.; Surette, Michael G.; Steinberg, Gregory R.] McMaster Univ, Dept Biochem & Biomed Sci, Hamilton, ON, Canada.
   [Muti, Paola; Tsakiridis, Theodoros] McMaster Univ, Dept Oncol, Hamilton, ON, Canada.
   [Blouin, Marie-Jose; Pollak, Michael] Jewish Gen Hosp, Lady Davis Inst Med Res, Segal Canc Ctr, Montreal, PQ, Canada.
   [Blouin, Marie-Jose; Pollak, Michael] McGill Univ, Gerald Bronfman Dept Oncol, Montreal, PQ, Canada.
   [Blandino, Giovanni] Italian Natl Canc Inst Regina Elena, Oncogen & Epigenet Unit, Rome, Italy.
   [Steinberg, Gregory R.] HSC 4N63, 1280 Main St, Hamilton, ON L8S 4K1, Canada.
C3 McMaster University; McMaster University; McMaster University; McMaster
   University; McMaster University; McMaster University; Lady Davis
   Institute; McGill University; McGill University
RP Steinberg, GR (通讯作者)，McMaster Univ, Ctr Metab Obes & Diabet Res, Hamilton, ON, Canada.; Steinberg, GR (通讯作者)，McMaster Univ, Dept Med, Hamilton, ON, Canada.; Steinberg, GR (通讯作者)，McMaster Univ, Dept Biochem & Biomed Sci, Hamilton, ON, Canada.; Steinberg, GR (通讯作者)，HSC 4N63, 1280 Main St, Hamilton, ON L8S 4K1, Canada.
EM gsteinberg@mcmaster.ca
RI sacconi, andrea/J-3669-2018; Raphenya, Amogelang/HTR-8993-2023;
   Schertzer, Jonathan/P-3395-2017; Wang, Dongdong/P-7257-2016
OI sacconi, andrea/0000-0002-8276-0438; Raphenya,
   Amogelang/0000-0001-9259-5280; Tsakiridis,
   Theodoros/0000-0002-8675-4422; Schertzer, Jonathan/0000-0002-1547-5856;
   Wang, Dongdong/0000-0002-6195-4428; Broadfield, Lindsay
   A/0000-0002-7878-5712; Di Pastena, Fiorella/0000-0003-3509-8936
FU Canadian Cancer Society; Canadian Institutes of Health Research
   [201709FDN-CEBA-116200, 144625-1]; Diabetes Canada [DI-5-17-5302-GS]
FX Authors would like to thank Dr. Jun Han of the University of Victoria
   Genome BC Pro-teomics center, a node of The Metabolomics Innovation
   Centre (TMIC) for metabolomics measurements. G.R.S is a Canada Research
   Chair and the J. Bruce Duncan Chair in Metabolic Diseases. This study
   was supported by research grants from the Canadian Cancer Society,
   Canadian Institutes of Health Research (201709FDN-CEBA-116200 and
   144625-1 to GRS) and Diabetes Canada (DI-5-17-5302-GS) .
CR Algire C, 2011, ONCOGENE, V30, P1174, DOI 10.1038/onc.2010.483
   Algire C, 2010, ENDOCR-RELAT CANCER, V17, P351, DOI 10.1677/ERC-09-0252
   Alvaro A, 2008, IUBMB LIFE, V60, P757, DOI 10.1002/iub.110
   Angelova M, 2015, GENOME BIOL, V16, DOI 10.1186/s13059-015-0620-6
   Bachem A, 2019, IMMUNITY, V51, P285, DOI 10.1016/j.immuni.2019.06.002
   Bartram AK, 2011, APPL ENVIRON MICROB, V77, P3846, DOI 10.1128/AEM.02772-10
   Bauer PV, 2018, CELL METAB, V27, P101, DOI 10.1016/j.cmet.2017.09.019
   Bruggner RV, 2014, P NATL ACAD SCI USA, V111, pE2770, DOI 10.1073/pnas.1408792111
   Cha JH, 2018, MOL CELL, V71, P606, DOI 10.1016/j.molcel.2018.07.030
   Chandel NS, 2016, CELL METAB, V23, P569, DOI 10.1016/j.cmet.2016.03.010
   Coll AP, 2020, NATURE, V578, P444, DOI 10.1038/s41586-019-1911-y
   Day EA, 2019, NAT METAB, V1, P1202, DOI 10.1038/s42255-019-0146-4
   de la Cuesta-Zuluaga J, 2017, DIABETES CARE, V40, P54, DOI 10.2337/dc16-1324
   De Vadder F, 2014, CELL, V156, P84, DOI 10.1016/j.cell.2013.12.016
   Ding X, 2019, AM J CANCER RES, V9, P219
   Dong YL, 2017, BIOSCIENCE REP, V37, DOI [10.1042/BSR20170945, 10.1042/bsr20170945]
   Dowling RJO, 2016, CELL METAB, V23, P567, DOI 10.1016/j.cmet.2016.03.006
   Dowling RJO, 2011, BMC MED, V9, DOI 10.1186/1741-7015-9-33
   Efremova M, 2018, NAT COMMUN, V9, DOI 10.1038/s41467-017-02424-0
   Feng Q, 2015, NAT COMMUN, V6, DOI 10.1038/ncomms7528
   Flemer B, 2017, GUT, V66, P633, DOI 10.1136/gutjnl-2015-309595
   Forslund K, 2015, NATURE, V528, P262, DOI 10.1038/nature15766
   Garber AJ, 2015, ENDOCR PRACT, V21, P438, DOI 10.4158/EP15693.CS
   Gerstein HC, 2017, DIABETES CARE, V40, P280, DOI 10.2337/dc16-1682
   Gomezrubio V., 2017, J STAT SOFTW, V77, P1, DOI [DOI 10.18637/JSS.V077.B02, 10.18637/jss.v077.b02]
   Gonzalez N, 2017, ONCOTARGET, V8, P18456, DOI 10.18632/oncotarget.14472
   Han J, 2015, ANAL CHIM ACTA, V854, P86, DOI 10.1016/j.aca.2014.11.015
   Husaini Y, 2020, PLOS ONE, V15, DOI 10.1371/journal.pone.0233846
   Jakobsdottir G, 2013, PLOS ONE, V8, DOI 10.1371/journal.pone.0080476
   Karlsson FH, 2013, NATURE, V498, P99, DOI 10.1038/nature12198
   Klil-Drori AJ, 2017, NAT REV CLIN ONCOL, V14, P85, DOI 10.1038/nrclinonc.2016.120
   Kyrgiou M, 2017, BMJ-BRIT MED J, V356, DOI 10.1136/bmj.j477
   Lee H, 2014, APPL ENVIRON MICROB, V80, P5935, DOI 10.1128/AEM.01357-14
   Ma YA, 2018, BRIT J CANCER, V119, P1436, DOI 10.1038/s41416-018-0314-4
   McMurdie PJ, 2013, PLOS ONE, V8, DOI 10.1371/journal.pone.0061217
   Mootha VK, 2003, NAT GENET, V34, P267, DOI 10.1038/ng1180
   Neuwirth Erich, 2014, CRAN
   Ocvirk Soeren, 2019, Curr Gastroenterol Rep, V21, P62, DOI 10.1007/s11894-019-0725-2
   Ohigashi S, 2013, DIGEST DIS SCI, V58, P1717, DOI 10.1007/s10620-012-2526-4
   Pernicova I, 2014, NAT REV ENDOCRINOL, V10, P143, DOI 10.1038/nrendo.2013.256
   Pollak M, 2013, J CLIN INVEST, V123, P3693, DOI 10.1172/JCI67232
   Qin JJ, 2012, NATURE, V490, P55, DOI 10.1038/nature11450
   R Core Team, 2013, R LANG ENV STAT COMP
   Segata N, 2011, GENOME BIOL, V12, DOI 10.1186/gb-2011-12-6-r60
   Shin NR, 2014, GUT, V63, P727, DOI 10.1136/gutjnl-2012-303839
   Subramanian A, 2005, P NATL ACAD SCI USA, V102, P15545, DOI 10.1073/pnas.0506580102
   Tibshirani R, 2002, P NATL ACAD SCI USA, V99, P6567, DOI 10.1073/pnas.082099299
   Topping DL, 2001, PHYSIOL REV, V81, P1031, DOI 10.1152/physrev.2001.81.3.1031
   Ulrich CM, 2018, NAT REV GASTRO HEPAT, V15, P683, DOI 10.1038/s41575-018-0053-2
   Vital M, 2017, MSYSTEMS, V2, DOI 10.1128/mSystems.00130-17
   Vital M, 2014, MBIO, V5, DOI 10.1128/mBio.00889-14
   Vogtmann E, 2016, PLOS ONE, V11, DOI 10.1371/journal.pone.0155362
   Walter J, 2020, CELL, V180, P221, DOI 10.1016/j.cell.2019.12.025
   Wang J, 2016, NAT REV MICROBIOL, V14, P508, DOI 10.1038/nrmicro.2016.83
   Whelan FJ, 2017, MICROBIOME, V5, DOI 10.1186/s40168-017-0314-2
   Wickham H., 2017, TIDYVERSE
   Wu H, 2017, NAT MED, V23, P850, DOI 10.1038/nm.4345
   Zhang CY, 2020, CELL METAB, V31, P148, DOI 10.1016/j.cmet.2019.10.013
NR 58
TC 7
Z9 7
U1 3
U2 5
PU ELSEVIER
PI AMSTERDAM
PA RADARWEG 29, 1043 NX AMSTERDAM, NETHERLANDS
SN 2212-8778
J9 MOL METAB
JI Mol. Metab.
PD JUL
PY 2022
VL 61
AR 101498
DI 10.1016/j.molmet.2022.101498
EA MAY 2022
PG 11
WC Endocrinology & Metabolism
WE Science Citation Index Expanded (SCI-EXPANDED)
SC Endocrinology & Metabolism
GA 1T2BK
UT WOS:000804540600008
PM 35452877
OA gold, Green Published
DA 2023-06-08
ER

PT J
AU Liu, ZY
   Liao, WD
   Zhang, ZH
   Sun, RP
   Luo, YF
   Chen, QF
   Li, X
   Lu, RL
   Ying, Y
AF Liu, Zhiyi
   Liao, Wangdi
   Zhang, Zihan
   Sun, Ruipu
   Luo, Yunfei
   Chen, Qiongfeng
   Li, Xin
   Lu, Ruiling
   Ying, Ying
TI Metformin Affects Gut Microbiota Composition and Diversity Associated
   with Amelioration of Dextran Sulfate Sodium-Induced Colitis in Mice
SO FRONTIERS IN PHARMACOLOGY
LA English
DT Article
DE inflammatory bowel disease; metformin; gut microbiota; anti-inflammatory
   effect; biodiversity
ID AKKERMANSIA-MUCINIPHILA; DISEASE
AB Background: Inflammatory bowel disease (IBD) is an increasingly common and globally emergent immune-mediated disorder. The etiology of IBD is complex, involving multiple factors such as immune dysregulation, environmental factors, genetic mutations, and microbiota dysbiosis, exacerbated by a lack of effective clinical therapies. Recently, studies hypothesized that dysbiosis of intestinal flora might participate in the onset of IBD. Metformin is widely used to treat type 2 diabetes and has shown beneficial effects in mouse models of IBD, although its underlying mechanisms remain poorly understood. Accumulating studies found that metformin shows beneficial effects for diabetes by affecting microbiota composition. This study explores possible regulatory effects of metformin on intestinal microecology during treatment for IBD.
   Methods: Inflammation was induced using 3% Dextran Sulfate Sodium (DSS) solution to generate mice models of IBD. Metformin treatments were assayed by measuring body weights and colon lengths of mice and H&E staining to observe histological effects on colon tissue structures. Changes in bacterial community composition and diversity-related to IBD and metformin treatment were assessed by high-throughput metagenomic sequencing analysis.
   Results: Metformin administration significantly ameliorated body weight loss, inhibited colon shrinking, and contributed to preserving the integrity of colon histological structures. The gut microbiota profiles revealed that the biodiversity of intestinal flora lost during inflammation was restored under metformin treatment. Metformin administration was also associated with decreased pathogenic Escherichia shigella and increased abundance of Lactobacillus and Akkermansia.
   Conclusion: Metformin appears to induce anti-inflammatory effects, thus ameliorating colitis symptoms, concurrent with enrichment for beneficial taxa and restored microbial diversity, suggesting a viable strategy against IBD.
C1 [Liu, Zhiyi; Zhang, Zihan; Sun, Ruipu; Ying, Ying] Nanchang Univ, Jiangxi Inst Resp Dis, Affiliated Hosp 1, Nanchang, Jiangxi, Peoples R China.
   [Liu, Zhiyi; Zhang, Zihan; Sun, Ruipu] Nanchang Univ, Queen Mary Sch, Nanchang, Jiangxi, Peoples R China.
   [Liao, Wangdi; Li, Xin; Lu, Ruiling] Nanchang Univ, Dept Gastroenterol, Affiliated Hosp 1, Nanchang, Jiangxi, Peoples R China.
   [Luo, Yunfei; Chen, Qiongfeng; Ying, Ying] Nanchang Univ, Dept Pathophysiol, Sch Basic Med Sci, Nanchang, Jiangxi, Peoples R China.
   [Ying, Ying] Nanchang Univ, Dept Resp & Crit Care Med, Affiliated Hosp 1, Nanchang, Jiangxi, Peoples R China.
C3 Nanchang University; Nanchang University; Nanchang University; Nanchang
   University; Nanchang University
RP Ying, Y (通讯作者)，Nanchang Univ, Jiangxi Inst Resp Dis, Affiliated Hosp 1, Nanchang, Jiangxi, Peoples R China.; Ying, Y (通讯作者)，Nanchang Univ, Dept Pathophysiol, Sch Basic Med Sci, Nanchang, Jiangxi, Peoples R China.; Ying, Y (通讯作者)，Nanchang Univ, Dept Resp & Crit Care Med, Affiliated Hosp 1, Nanchang, Jiangxi, Peoples R China.
EM yingying@ncu.edu.cn
RI Sun, Ruipu/GYR-3422-2022
OI luo, yunfei/0000-0002-6838-5950
FU National Natural Science Foundation of China [81960110]; Nanchang
   University Students' Innovation and Entrepreneurship Training Program
   [2020CX299]
FX This study was supported by the National Natural Science Foundation of
   China (No. 81960110), Nanchang University Students' Innovation and
   Entrepreneurship Training Program (No. 2020CX299).
CR Bai AP, 2006, POSTGRAD MED J, V82, P376, DOI 10.1136/pgmj.2005.040899
   Bauer PV, 2018, CELL METAB, V27, P101, DOI 10.1016/j.cmet.2017.09.019
   Bian XY, 2019, FRONT MICROBIOL, V10, DOI 10.3389/fmicb.2019.02259
   Buldak L, 2016, N-S ARCH PHARMACOL, V389, P1103, DOI 10.1007/s00210-016-1277-8
   Canto E, 2019, J CROHNS COLITIS, V13, P92, DOI 10.1093/ecco-jcc/jjy138
   Chen YY, 2020, J PATHOL, V250, P170, DOI 10.1002/path.5358
   de Souza HSP, 2016, NAT REV GASTRO HEPAT, V13, P13, DOI [10.1038/nrgastro.2015.186, 10.1038/nrgastro.2016.186]
   Elbere I, 2018, PLOS ONE, V13, DOI 10.1371/journal.pone.0204317
   Eppinga H, 2016, J CROHNS COLITIS, V10, P1067, DOI 10.1093/ecco-jcc/jjw070
   Everard A, 2013, P NATL ACAD SCI USA, V110, P9066, DOI 10.1073/pnas.1219451110
   Guo XF, 2017, BMC GENOMICS, V18, DOI 10.1186/s12864-017-4195-3
   Huang KY, 2019, J AGR FOOD CHEM, V67, P11408, DOI 10.1021/acs.jafc.9b04411
   Kim J, 2014, J BIOL CHEM, V289, P23246, DOI 10.1074/jbc.M114.577908
   Kotloff KL, 2013, LANCET, V382, P209, DOI 10.1016/S0140-6736(13)60844-2
   Lee SY, 2015, PLOS ONE, V10, DOI 10.1371/journal.pone.0135858
   Matsuoka K, 2015, SEMIN IMMUNOPATHOL, V37, P47, DOI 10.1007/s00281-014-0454-4
   Ni J, 2017, NAT REV GASTRO HEPAT, V14, P573, DOI 10.1038/nrgastro.2017.88
   Nishida A, 2018, CLIN J GASTROENTEROL, V11, P1, DOI 10.1007/s12328-017-0813-5
   Takaishi H, 2008, INT J MED MICROBIOL, V298, P463, DOI 10.1016/j.ijmm.2007.07.016
   Tseng CH, 2021, J CROHNS COLITIS, V15, P64, DOI 10.1093/ecco-jcc/jjaa136
   Viollet B, 2012, CLIN SCI, V122, P253, DOI 10.1042/CS20110386
   Wan P, 2019, FOOD RES INT, V126, DOI 10.1016/j.foodres.2019.108595
   Wlodarska M, 2015, CELL HOST MICROBE, V17, P577, DOI 10.1016/j.chom.2015.04.008
   Wu H, 2020, FRONT PHARMACOL, V10, DOI 10.3389/fphar.2019.01652
   Xue YS, 2016, PLOS ONE, V11, DOI 10.1371/journal.pone.0168670
   Zarei-Kordshouli F, 2019, BMC INFECT DIS, V19, DOI 10.1186/s12879-018-3619-2
   Zhang W, 2019, BIOMED PHARMACOTHER, V118, DOI 10.1016/j.biopha.2019.109131
   Zhang X, 2015, SCI REP-UK, V5, DOI 10.1038/srep14405
NR 28
TC 15
Z9 15
U1 1
U2 10
PU FRONTIERS MEDIA SA
PI LAUSANNE
PA AVENUE DU TRIBUNAL FEDERAL 34, LAUSANNE, CH-1015, SWITZERLAND
SN 1663-9812
J9 FRONT PHARMACOL
JI Front. Pharmacol.
PD MAY 21
PY 2021
VL 12
AR 640347
DI 10.3389/fphar.2021.640347
PG 9
WC Pharmacology & Pharmacy
WE Science Citation Index Expanded (SCI-EXPANDED)
SC Pharmacology & Pharmacy
GA SP2WB
UT WOS:000659533700001
PM 34122067
OA Green Published, gold
DA 2023-06-08
ER

PT J
AU Vallianou, NG
   Stratigou, T
   Tsagarakis, S
AF Vallianou, Natalia G.
   Stratigou, Theodora
   Tsagarakis, Stylianos
TI Metformin and gut microbiota: their interactions and their impact on
   diabetes
SO HORMONES-INTERNATIONAL JOURNAL OF ENDOCRINOLOGY AND METABOLISM
LA English
DT Review
DE Metformin; Microbiota; Microbiome; Metabolomics; Diabetes
ID GLUCOSE; INSULIN; EXPRESSION; METAGENOME
AB The ratio of human to bacterial cells in the human body (microbiota) is around 1:1. As a result of co-evolution of the host mucosal immune system and the microbiota, both have developed multiple mechanisms to maintain homeostasis. However, dissociations between the composition of the gut microbiota and the human host may play a crucial role in the development of type 2 diabetes. Metformin, the most frequently administered medication to treat patients with type 2 diabetes, has only recently been suggested to alter gut microbiota composition through the increase in mucin-degrading Akkermansia muciniphila, as well as several SCFA-producing (short-chain fatty acid) microbiota. The gut microbiota of participants on metformin has exerted alterations in gut metabolomics with increased ability to produce butyrate and propionate, substances involved in glucose homeostasis. Thus, metformin appears to affect the microbiome, and an individual's metformin tolerance or intolerance may be influenced by their microbiome. In this review, we will focus on the effects of metformin in gut microbiota among patients with T2DM.
C1 [Vallianou, Natalia G.; Stratigou, Theodora; Tsagarakis, Stylianos] Evangelismos Gen Hosp, Dept Endocrinol Diabet & Metab, 45-47 Ipsilantou Str, Athens, Greece.
C3 Evangelismos Hospital
RP Vallianou, NG (通讯作者)，Evangelismos Gen Hosp, Dept Endocrinol Diabet & Metab, 45-47 Ipsilantou Str, Athens, Greece.
EM natalia.vallianou@hotmail.com
OI vallianou, natalia/0000-0003-3874-5393
CR Asaka J, 2006, PHARM RES-DORDR, V23, P697, DOI 10.1007/s11095-006-9665-2
   Backhed F, 2005, SCIENCE, V307, P1915, DOI 10.1126/science.1104816
   Bailey CJ, 2008, DIABETOLOGIA, V51, P1552, DOI 10.1007/s00125-008-1053-5
   Barengolts E, 2018, PLOS ONE, V13, DOI 10.1371/journal.pone.0194171
   BONORA E, 1984, CURR MED RES OPIN, V9, P47, DOI 10.1185/03007998409109558
   Brunkwall L, 2017, DIABETOLOGIA, V60, P943, DOI 10.1007/s00125-017-4278-3
   Burton Jeffrey H, 2015, J Diabetes Sci Technol, V9, P808, DOI 10.1177/1932296815577425
   Buse JB, 2016, DIABETES CARE, V39, P92, DOI 10.2337/dc15-1531
   Daviss B, 2005, SCIENTIST, V19, P25
   de la Cuesta-Zuluaga J, 2017, DIABETES CARE, V40, P54, DOI 10.2337/dc16-1324
   DeFronzo RA, 2016, DIABETOLOGIA, V59, P1645, DOI 10.1007/s00125-016-3992-6
   Dresser MJ, 2002, PHARMACEUT RES, V19, P1244, DOI 10.1023/A:1019870831174
   Duca FA, 2015, NAT MED, V21, P506, DOI 10.1038/nm.3787
   Duong JK, 2013, DRUG SAFETY, V36, P733, DOI 10.1007/s40264-013-0038-6
   Forslund K, 2015, NATURE, V528, P262, DOI 10.1038/nature15766
   Gall WE, 2010, PLOS ONE, V5, DOI 10.1371/journal.pone.0010883
   Gill SR, 2006, SCIENCE, V312, P1355, DOI 10.1126/science.1124234
   Gong L, 2012, PHARMACOGENET GENOM, V22, P820, DOI 10.1097/FPC.0b013e3283559b22
   Henry RR, 2018, PLOS ONE, V13, DOI 10.1371/journal.pone.0203946
   Karlsson FH, 2013, NATURE, V498, P99, DOI 10.1038/nature12198
   Kimura Naoko, 2005, Drug Metab Pharmacokinet, V20, P379, DOI 10.2133/dmpk.20.379
   Larsen N, 2010, PLOS ONE, V5, DOI 10.1371/journal.pone.0009085
   Leabman MK, 2003, PHARMACOGENETICS, V13, P581, DOI 10.1097/00008571-200309000-00007
   Lee H, 2014, APPL ENVIRON MICROB, V80, P5935, DOI 10.1128/AEM.01357-14
   Li Q, 2010, ACTA PHARMACOL SIN, V31, P184, DOI 10.1038/aps.2009.189
   Maideen NMP, 2017, ADV PHARM BULL, V7, P501, DOI 10.15171/apb.2017.062
   Mato EPM, 2018, MEDICINE, V97, DOI 10.1097/MD.0000000000011349
   McCreight LJ, 2016, DIABETOLOGIA, V59, P426, DOI 10.1007/s00125-015-3844-9
   Napolitano A, 2014, PLOS ONE, V9, DOI 10.1371/journal.pone.0100778
   Pedersen HK, 2016, NATURE, V535, P376, DOI 10.1038/nature18646
   Perry RJ, 2016, NATURE, V534, P213, DOI 10.1038/nature18309
   Qin JJ, 2012, NATURE, V490, P55, DOI 10.1038/nature11450
   Sekar S, 2011, J DIABETES COMPLICAT, V25, P187, DOI 10.1016/j.jdiacomp.2010.07.003
   Sender R, 2016, PLOS BIOL, V14, DOI 10.1371/journal.pbio.1002533
   Shin NR, 2014, GUT, V63, P727, DOI 10.1136/gutjnl-2012-303839
   Tilg H, 2014, GUT, V63, P1513, DOI 10.1136/gutjnl-2014-306928
   Urakami Y, 1999, FEBS LETT, V461, P339, DOI 10.1016/S0014-5793(99)01491-X
   Urakami Y, 2000, FEBS LETT, V473, P173, DOI 10.1016/S0014-5793(00)01525-8
   Wu H, 2017, NAT MED, V23, P850, DOI 10.1038/nm.4345
   Zhang XY, 2013, PLOS ONE, V8, DOI 10.1371/journal.pone.0071108
NR 40
TC 56
Z9 58
U1 2
U2 41
PU SPRINGER INTERNATIONAL PUBLISHING AG
PI CHAM
PA GEWERBESTRASSE 11, CHAM, CH-6330, SWITZERLAND
SN 1109-3099
EI 2520-8721
J9 HORM-INT J ENDOCRINO
JI Horm.-Int. J. Endocrinol. Metab.
PD JUN
PY 2019
VL 18
IS 2
BP 141
EP 144
DI 10.1007/s42000-019-00093-w
PG 4
WC Endocrinology & Metabolism
WE Science Citation Index Expanded (SCI-EXPANDED)
SC Endocrinology & Metabolism
GA IQ3BV
UT WOS:000480626500004
PM 30719628
DA 2023-06-08
ER

PT J
AU Szymczak-Pajor, I
   Wenclewska, S
   Sliwinska, A
AF Szymczak-Pajor, Izabela
   Wenclewska, Sylwia
   Sliwinska, Agnieszka
TI Metabolic Action of Metformin
SO PHARMACEUTICALS
LA English
DT Review
DE metformin; hepatic gluconeogenesis; glucose metabolism; lipid metabolism
ID ACTIVATED PROTEIN-KINASE; ORGANIC CATION TRANSPORTERS; MITOCHONDRIAL
   GLYCEROL-3-PHOSPHATE DEHYDROGENASE; GLUCAGON-LIKE PEPTIDE-1; BROWN
   ADIPOSE-TISSUE; GLUCOSE-PRODUCTION; HEPATIC GLUCONEOGENESIS; FATTY-ACID;
   SKELETAL-MUSCLE; GUT MICROBIOTA
AB Metformin, a cheap and safe biguanide derivative, due to its ability to influence metabolism, is widely used as a first-line drug for type 2 diabetes (T2DM) treatment. Therefore, the aim of this review was to present the updated biochemical and molecular effects exerted by the drug. It has been well explored that metformin suppresses hepatic glucose production in both AMPK-independent and AMPK-dependent manners. Substantial scientific evidence also revealed that its action is related to decreased secretion of lipids from intestinal epithelial cells, as well as strengthened oxidation of fatty acids in adipose tissue and muscles. It was recognized that metformin's supra-therapeutic doses suppress mitochondrial respiration in intestinal epithelial cells, whereas its therapeutic doses elevate cellular respiration in the liver. The drug is also suggested to improve systemic insulin sensitivity as a result of alteration in gut microbiota composition, maintenance of intestinal barrier integrity, and alleviation of low-grade inflammation.
C1 [Szymczak-Pajor, Izabela; Sliwinska, Agnieszka] Med Univ Lodz, Dept Nucle Acid Biochem, 251 Pomorska Str, PL-92213 Lodz, Poland.
   [Wenclewska, Sylwia] Med Univ Lodz, Dept Internal Med Diabetol & Clin Pharmacol, 251 Pomorska Str, PL-92213 Lodz, Poland.
C3 Medical University Lodz; Medical University Lodz
RP Szymczak-Pajor, I (通讯作者)，Med Univ Lodz, Dept Nucle Acid Biochem, 251 Pomorska Str, PL-92213 Lodz, Poland.
EM izabela.szymczak@umed.lodz.pl; sylwia.wenclewska@umed.lodz.pl;
   agnieszka.sliwinska@umed.lodz.pl
RI Sliwinska, Agnieszka/S-9813-2016
OI Sliwinska, Agnieszka/0000-0002-6864-0704; Szymczak-Pajor,
   Izabela/0000-0002-6545-579X
FU Medical University of Lodz [503/1-159-01/503-21-001]
FX This study and paper were supported by a grant from the Medical
   University of Lodz (No. 503/1-159-01/503-21-001).
CR Alshawi A, 2019, J BIOL CHEM, V294, P2839, DOI 10.1074/jbc.RA118.006670
   Amer Diabet Assoc, 2020, DIABETES CARE, V43, pS98, DOI 10.2337/dc20-S009
   Bailey CJ, 2008, DIABETOLOGIA, V51, P1552, DOI 10.1007/s00125-008-1053-5
   BAILEY CJ, 1994, BRIT J PHARMACOL, V112, P671, DOI 10.1111/j.1476-5381.1994.tb13128.x
   Barbera A, 2003, DIABETOLOGIA, V46, P1394, DOI 10.1007/s00125-003-1206-5
   Bridges HR, 2014, BIOCHEM J, V462, P475, DOI 10.1042/BJ20140620
   Calza G, 2018, FRONT PHARMACOL, V9, DOI 10.3389/fphar.2018.00141
   Cani PD, 2007, DIABETES, V56, P1761, DOI 10.2337/db06-1491
   Cao J, 2017, NAT COMMUN, V8, DOI 10.1038/s41467-017-00163-w
   Cao J, 2014, J BIOL CHEM, V289, P20435, DOI 10.1074/jbc.M114.567271
   CARLING D, 1987, FEBS LETT, V223, P217, DOI 10.1016/0014-5793(87)80292-2
   CARLSON CA, 1973, J BIOL CHEM, V248, P378
   CEDERBAU.AI, 1973, ARCH BIOCHEM BIOPHYS, V158, P763, DOI 10.1016/0003-9861(73)90571-7
   CHAPPELL JB, 1963, J BIOL CHEM, V238, P410
   Chen EC, 2015, MOL PHARMACOL, V88, P75, DOI 10.1124/mol.114.096776
   Chen Y, 2009, PHARMACOGENOMICS J, V9, P127, DOI 10.1038/tpj.2008.19
   Choi MK, 2007, BIOPHARM DRUG DISPOS, V28, P501, DOI 10.1002/bdd.576
   Coll AP, 2020, NATURE, V578, P444, DOI 10.1038/s41586-019-1911-y
   Cusi K, 1996, J CLIN ENDOCR METAB, V81, P4059, DOI 10.1210/jc.81.11.4059
   DAVIDOFF F, 1968, J CLIN INVEST, V47, P2331, DOI 10.1172/JCI105918
   Day EA, 2019, NAT METAB, V1, P1202, DOI 10.1038/s42255-019-0146-4
   DEFRONZO RA, 1995, NEW ENGL J MED, V333, P541, DOI 10.1056/NEJM199508313330902
   Di Magno L, 2020, CELL REP, V30, P1735, DOI 10.1016/j.celrep.2020.01.024
   Duca FA, 2015, NAT MED, V21, P506, DOI 10.1038/nm.3787
   Dykens JA, 2008, TOXICOL APPL PHARM, V233, P203, DOI 10.1016/j.taap.2008.08.013
   Eamin EE, 2013, J NUTR, V143, P1872, DOI 10.3945/jn.113.179549
   El-Mir MY, 2000, J BIOL CHEM, V275, P223, DOI 10.1074/jbc.275.1.223
   EVANS PF, 1983, BIOCHEM PHARMACOL, V32, P3459, DOI 10.1016/0006-2952(83)90377-5
   Fernie AR, 2004, CURR OPIN PLANT BIOL, V7, P254, DOI 10.1016/j.pbi.2004.03.007
   Fischer M, 2010, DIABETES OBES METAB, V12, P356, DOI 10.1111/j.1463-1326.2009.01169.x
   Foretz M, 2019, NAT REV ENDOCRINOL, V15, P569, DOI 10.1038/s41574-019-0242-2
   Foretz M, 2010, J CLIN INVEST, V120, P2355, DOI 10.1172/JCI40671
   Forslund K, 2015, NATURE, V528, P262, DOI 10.1038/nature15766
   Fullerton MD, 2013, NAT MED, V19, P1649, DOI 10.1038/nm.3372
   GAN SC, 1992, ARCH INTERN MED, V152, P2333, DOI 10.1001/archinte.152.11.2333
   Geerling JJ, 2014, DIABETES, V63, P880, DOI 10.2337/db13-0194
   Gong DW, 1998, DNA CELL BIOL, V17, P301, DOI 10.1089/dna.1998.17.301
   Gong L, 2012, PHARMACOGENET GENOM, V22, P820, DOI 10.1097/FPC.0b013e3283559b22
   Gontier E, 2008, EUR J NUCL MED MOL I, V35, P95, DOI 10.1007/s00259-007-0563-6
   Gormsen LC, 2019, DIABETOLOGIA, V62, P1251, DOI 10.1007/s00125-019-4872-7
   Grisouard J, 2010, BIOCHEM PHARMACOL, V80, P1736, DOI 10.1016/j.bcp.2010.08.021
   Grosskopf I, 1997, DIABETES CARE, V20, P1598, DOI 10.2337/diacare.20.10.1598
   Guo ZJ, 2017, CELL CHEM BIOL, V24, P1259, DOI 10.1016/j.chembiol.2017.08.009
   Hardie DG, 2012, NAT REV MOL CELL BIO, V13, P251, DOI 10.1038/nrm3311
   HARDING JW, 1975, BIOCHEM J, V146, P223, DOI 10.1042/bj1460223
   Hattori Y, 2006, HYPERTENSION, V47, P1183, DOI 10.1161/01.HYP.0000221429.94591.72
   Hawley SA, 2002, DIABETES, V51, P2420, DOI 10.2337/diabetes.51.8.2420
   He L, 2015, CELL METAB, V21, P159, DOI 10.1016/j.cmet.2015.01.003
   HOLLUNGER G, 1955, Acta Pharmacol Toxicol (Copenh), V11, P1
   Hundal RS, 2000, DIABETES, V49, P2063, DOI 10.2337/diabetes.49.12.2063
   Hunter RW, 2018, NAT MED, V24, P1395, DOI 10.1038/s41591-018-0159-7
   Inzucchi SE, 1998, NEW ENGL J MED, V338, P867, DOI 10.1056/NEJM199803263381303
   Iversen AB, 2017, SCI REP-UK, V7, DOI 10.1038/s41598-017-10010-z
   Jakobsen S, 2016, J NUCL MED, V57, P615, DOI 10.2967/jnumed.115.169292
   JEPPESEN J, 1994, DIABETES CARE, V17, P1093, DOI 10.2337/diacare.17.10.1093
   Jin HE, 2009, PHARM RES-DORDR, V26, P549, DOI 10.1007/s11095-008-9770-5
   Jornayvaz FR, 2010, ESSAYS BIOCHEM, V47, P69, DOI [10.1042/BSE0470069, 10.1042/bse0470069]
   Karise I, 2019, BIOMED PHARMACOTHER, V111, P1156, DOI 10.1016/j.biopha.2019.01.021
   Kim EK, 2016, MEDIAT INFLAMM, V2016, DOI 10.1155/2016/5813030
   Kim MH, 2014, J ENDOCRINOL, V220, P117, DOI 10.1530/JOE-13-0381
   Kimura Naoko, 2005, Drug Metab Pharmacokinet, V20, P379, DOI 10.2133/dmpk.20.379
   King P, 1999, BRIT J CLIN PHARMACO, V48, P643, DOI 10.1046/j.1365-2125.1999.00092.x
   Koffert JP, 2017, DIABETES RES CLIN PR, V131, P208, DOI 10.1016/j.diabres.2017.07.015
   Konopka AR, 2016, CELL REP, V15, P1394, DOI 10.1016/j.celrep.2016.04.024
   Koo SH, 2005, NATURE, V437, P1109, DOI 10.1038/nature03967
   Koza RA, 1996, ARCH BIOCHEM BIOPHYS, V336, P97, DOI 10.1006/abbi.1996.0536
   Kristensen JM, 2014, AM J PHYSIOL-ENDOC M, V306, pE1099, DOI 10.1152/ajpendo.00417.2013
   LANOUE KF, 1971, METABOLISM, V20, P119, DOI 10.1016/0026-0495(71)90087-4
   Larsen S, 2012, DIABETOLOGIA, V55, P443, DOI 10.1007/s00125-011-2340-0
   Laugel V., 1993, GENEREVIEWS
   Leclerc I, 2001, DIABETES, V50, P1515, DOI 10.2337/diabetes.50.7.1515
   Lee A, 1998, OBES RES, V6, P47, DOI 10.1002/j.1550-8528.1998.tb00314.x
   Lee JO, 2012, J BIOL CHEM, V287, P44121, DOI 10.1074/jbc.M112.361386
   Lewis AJM, 2016, DIABETES, V65, P3544, DOI 10.2337/db16-0804
   Li WJ, 2019, AGING DIS, V10, P949, DOI 10.14336/AD.2019.0120
   Li XY, 2019, G3-GENES GENOM GENET, V9, P513, DOI 10.1534/g3.118.200803
   LIETZ T, 1995, ARCH BIOCHEM BIOPHYS, V321, P501, DOI 10.1006/abbi.1995.1423
   Lietz T, 1997, ACTA BIOCHIM POL, V44, P323
   MACDONALD MJ, 1981, J BIOL CHEM, V256, P8287
   Madiraju AK, 2018, NAT MED, V24, P1384, DOI 10.1038/s41591-018-0125-4
   Madiraju AK, 2014, NATURE, V510, P542, DOI 10.1038/nature13270
   Mannucci E, 2004, DIABETES NUTR METAB, V17, P336
   Martin-Montalvo A, 2013, NAT COMMUN, V4, DOI 10.1038/ncomms3192
   Masuda S, 2006, J AM SOC NEPHROL, V17, P2127, DOI 10.1681/ASN.2006030205
   McCreight LJ, 2016, DIABETOLOGIA, V59, P426, DOI 10.1007/s00125-015-3844-9
   MCGARRY JD, 1978, J BIOL CHEM, V253, P4128
   Meng SM, 2015, J BIOL CHEM, V290, P3793, DOI 10.1074/jbc.M114.604421
   Migoya EM, 2010, CLIN PHARMACOL THER, V88, P801, DOI 10.1038/clpt.2010.184
   Mihaylova MM, 2011, CELL, V145, P607, DOI 10.1016/j.cell.2011.03.043
   Miller RA, 2013, NATURE, V494, P256, DOI 10.1038/nature11808
   Muller J, 2005, BIOCHEM PHARMACOL, V70, P1851, DOI 10.1016/j.bcp.2005.09.011
   Musi N, 2002, DIABETES, V51, P2074, DOI 10.2337/diabetes.51.7.2074
   Napolitano A, 2014, PLOS ONE, V9, DOI 10.1371/journal.pone.0100778
   Natali A, 2019, DIABETES OBES METAB, V21, P412, DOI 10.1111/dom.13519
   NURJHAN N, 1992, J CLIN INVEST, V89, P169, DOI 10.1172/JCI115558
   Nygaard EB, 2012, EXP DIABETES RES, DOI 10.1155/2012/465282
   Oakhill JS, 2012, TRENDS ENDOCRIN MET, V23, P125, DOI 10.1016/j.tem.2011.12.006
   Okamura H, 2007, CELL BIOL INT, V31, P119, DOI 10.1016/j.cellbi.2006.09.014
   Owen MR, 2000, BIOCHEM J, V348, P607, DOI 10.1042/0264-6021:3480607
   Petersen KF, 2004, NEW ENGL J MED, V350, P664, DOI 10.1056/NEJMoa031314
   Polianskyte-Prause Z, 2019, FASEB J, V33, P2858, DOI 10.1096/fj.201800529RR
   PUHAKAINEN I, 1992, J CLIN ENDOCR METAB, V75, P789, DOI 10.1210/jc.75.3.789
   Qi HY, 2018, DIABETOLOGIA, V61, P445, DOI 10.1007/s00125-017-4445-6
   Qin JJ, 2012, NATURE, V490, P55, DOI 10.1038/nature11450
   Radziuk J, 1997, DIABETES, V46, P1406, DOI 10.2337/diabetes.46.9.1406
   Rajasurya V, 2019, CUREUS, V11, DOI 10.7759/cureus.4739
   Rebrin K, 1996, J CLIN INVEST, V98, P741, DOI 10.1172/JCI118846
   Repiscak P, 2014, BIOCHEMISTRY-US, V53, P787, DOI 10.1021/bi401444n
   Ridaura VK, 2013, SCIENCE, V341, P1079, DOI 10.1126/science.1241214
   Sato T, 2016, METABOLISM, V65, P1646, DOI 10.1016/j.metabol.2016.08.005
   Sato T, 2008, BIOCHEM PHARMACOL, V76, P894, DOI 10.1016/j.bcp.2008.07.005
   Savage DB, 2006, J CLIN INVEST, V116, P817, DOI 10.1172/JCI27300
   Scarpello JHB, 1998, DIABETIC MED, V15, P651, DOI 10.1002/(SICI)1096-9136(199808)15:8<651::AID-DIA628>3.0.CO;2-A
   Scheen AJ, 2013, DIABETES METAB, V39, P179, DOI 10.1016/j.diabet.2013.02.006
   Scheen AJ, 1996, CLIN PHARMACOKINET, V30, P359, DOI 10.2165/00003088-199630050-00003
   Schommers P, 2017, MOL METAB, V6, P737, DOI 10.1016/j.molmet.2017.05.002
   Shaw RJ, 2005, SCIENCE, V310, P1642, DOI 10.1126/science.1120781
   Shin NR, 2014, GUT, V63, P727, DOI 10.1136/gutjnl-2012-303839
   Shingaki T, 2015, PHARM RES-DORDR, V32, P2538, DOI 10.1007/s11095-015-1642-1
   Shirasaka Y, 2022, J PHARM SCI-US, V111, P1531, DOI 10.1016/j.xphs.2022.01.008
   Shu Y, 2008, CLIN PHARMACOL THER, V83, P273, DOI 10.1038/sj.clpt.6100275
   Soeters PB, 2021, CLIN NUTR, V40, P2988, DOI 10.1016/j.clnu.2021.02.012
   Song SM, 2001, AM J PHYSIOL-ENDOC M, V281, pE275, DOI 10.1152/ajpendo.2001.281.2.E275
   Soty M, 2015, MOL METAB, V4, P106, DOI 10.1016/j.molmet.2014.12.009
   Takashima M, 2010, DIABETES, V59, P1608, DOI 10.2337/db09-1679
   Thakur S, 2018, CLIN CANCER RES, V24, P4030, DOI 10.1158/1078-0432.CCR-17-3167
   Toyama EQ, 2016, SCIENCE, V351, P275, DOI 10.1126/science.aab4138
   TUCKER GT, 1981, BRIT J CLIN PHARMACO, V12, P235
   Vasamsetti SB, 2015, DIABETES, V64, P2028, DOI 10.2337/db14-1225
   Victor VM, 2015, EUR J ENDOCRINOL, V173, P683, DOI 10.1530/EJE-15-0572
   Virtanen KA, 2003, DIABETES, V52, P283, DOI 10.2337/diabetes.52.2.283
   Wang C, 2014, CLIN LAB, V60, P887, DOI 10.7754/Clin.Lab.2013.130531
   Wang DS, 2002, J PHARMACOL EXP THER, V302, P510, DOI 10.1124/jpet.102.034140
   Wang Y, 2019, CELL REP, V29, P1511, DOI 10.1016/j.celrep.2019.09.070
   WILCOCK C, 1991, J PHARM PHARMACOL, V43, P442, DOI 10.1111/j.2042-7158.1991.tb03507.x
   WILCOCK C, 1994, XENOBIOTICA, V24, P49, DOI 10.3109/00498259409043220
   Winiarska K, 1998, ACTA BIOCHIM POL, V45, P825, DOI 10.18388/abp.1998_4278
   Wu H, 2017, NAT MED, V23, P850, DOI 10.1038/nm.4345
   Wu TZ, 2014, DIABETES RES CLIN PR, V106, pE3, DOI 10.1016/j.diabres.2014.08.004
   Xie JJ, 2020, CANCER RES, V80, P2150, DOI 10.1158/0008-5472.CAN-19-2852
   Yaribeygi H, 2019, J CELL PHYSIOL, V234, P8152, DOI 10.1002/jcp.27603
   Youle RJ, 2012, SCIENCE, V337, P1062, DOI 10.1126/science.1219855
   Zhang CS, 2016, CELL METAB, V24, P521, DOI 10.1016/j.cmet.2016.09.003
   Zhang Q, 2020, DIABET METAB SYND OB, V13, P5003, DOI 10.2147/DMSO.S286430
   Zheng Y, 2019, HEPATOLOGY, V70, P84, DOI 10.1002/hep.30507
   Zhou GC, 2001, J CLIN INVEST, V108, P1167, DOI 10.1172/JCI200113505
   Zhou MY, 2007, DRUG METAB DISPOS, V35, P1956, DOI 10.1124/dmd.107.015495
NR 147
TC 8
Z9 8
U1 6
U2 10
PU MDPI
PI BASEL
PA ST ALBAN-ANLAGE 66, CH-4052 BASEL, SWITZERLAND
EI 1424-8247
J9 PHARMACEUTICALS-BASE
JI Pharmaceuticals
PD JUL
PY 2022
VL 15
IS 7
AR 810
DI 10.3390/ph15070810
PG 20
WC Chemistry, Medicinal; Pharmacology & Pharmacy
WE Science Citation Index Expanded (SCI-EXPANDED)
SC Pharmacology & Pharmacy
GA 3G9ZU
UT WOS:000831705100001
PM 35890109
OA Green Published, gold
DA 2023-06-08
ER

PT J
AU Luo, C
   Wang, X
   Huang, HX
   Mao, XY
   Zhou, HH
   Liu, ZQ
AF Luo, Chao
   Wang, Xu
   Huang, Hanxue
   Mao, Xiaoyuan
   Zhou, Honghao
   Liu, Zhaoqian
TI Effect of Metformin on Antipsychotic-Induced Metabolic Dysfunction: The
   Potential Role of Gut-Brain Axis
SO FRONTIERS IN PHARMACOLOGY
LA English
DT Article
DE antipsychotic; metabolic dysfunction; metformin; gut-brain axis; gut
   microbiota; hypothalamus
ID INDUCED WEIGHT-GAIN; GENOME-WIDE ASSOCIATION; DOUBLE-BLIND;
   INSULIN-RESISTANCE; 1ST-EPISODE SCHIZOPHRENIA; ATYPICAL ANTIPSYCHOTICS;
   PEPTIDE-1 SECRETION; CHRONIC OLANZAPINE; PROLACTIN LEVELS; BODY-WEIGHT
AB Antipsychotics are the first-line medications prescribed for patients with schizophrenia or other mental disorders. Cumulative evidence has revealed that metabolic dysfunctions frequently occur in patients receiving antipsychotics, especially second-generation antipsychotics, and these effects may decrease patient compliance and increase health costs. Metformin is an effective pharmaceutical adjuvant for ameliorating antipsychotic-induced metabolic dysfunction (AIMD) in clinical practice. However, the mechanism of the effects of metformin on AIMD remains unclear. The gut-brain axis is a bidirectional communication system between the gastrointestinal tract and the central nervous system and has been associated with many pathological and physiological conditions, such as those related to metabolism. Antipsychotics interact with and have affinity for dopamine receptors and other receptors in the brain, and treatment with these antipsychotics has been shown to influence gut microbiota metabolism and composition, as observed in both animal and human studies. Metformin exerts an antidiabetic effect that is correlated with activation of AMP-kinase in the hypothalamus, and metformin also influences gut flora. Therefore, the gut-brain axis may play a role in the effect of metformin on AIMD. Since no direct evidence is available, this perspective may provide a direction for further research.
C1 [Luo, Chao; Wang, Xu; Huang, Hanxue; Mao, Xiaoyuan; Zhou, Honghao; Liu, Zhaoqian] Cent South Univ, Xiangya Hosp, Dept Clin Pharmacol, Changsha, Hunan, Peoples R China.
   [Luo, Chao; Wang, Xu; Huang, Hanxue; Mao, Xiaoyuan; Zhou, Honghao; Liu, Zhaoqian] Cent South Univ, Hunan Key Lab Pharmacogenet, Inst Clin Pharmacol, Changsha, Hunan, Peoples R China.
   [Luo, Chao] Cent South Univ, Sch Life Sci, Changsha, Hunan, Peoples R China.
   [Zhou, Honghao; Liu, Zhaoqian] Cent South Univ, Xiangya Hosp, Natl Clin Res Ctr Geriatr Disorders, Changsha, Hunan, Peoples R China.
C3 Central South University; Central South University; Central South
   University; Central South University
RP Liu, ZQ (通讯作者)，Cent South Univ, Xiangya Hosp, Dept Clin Pharmacol, Changsha, Hunan, Peoples R China.; Liu, ZQ (通讯作者)，Cent South Univ, Hunan Key Lab Pharmacogenet, Inst Clin Pharmacol, Changsha, Hunan, Peoples R China.; Liu, ZQ (通讯作者)，Cent South Univ, Xiangya Hosp, Natl Clin Res Ctr Geriatr Disorders, Changsha, Hunan, Peoples R China.
EM liuzhaoqian63@126.com
RI lll, zzzz/HJY-6145-2023; Luo, Chao/GQH-1910-2022
OI Luo, Chao/0000-0002-7007-1440
FU National Key Research and Development Program of China [2016YFC1306900];
   National Natural Science Foundation of China [81573508]; Open Foundation
   of Innovative Platform in Colleges and University of Hunan Province of
   China [[2015]54]; Clinical Research Fund of Peking University
   Unamed-Central South University Xiangya Hospital [xywm2015I16]
FX This work was supported by the National Key Research and Development
   Program of China (2016YFC1306900), National Natural Science Foundation
   of China (81573508), Open Foundation of Innovative Platform in Colleges
   and University of Hunan Province of China ([2015]54), and Clinical
   Research Fund of Peking University Unamed-Central South University
   Xiangya Hospital (xywm2015I16).
CR Adeneye AA, 2011, INDIAN J EXP BIOL, V49, P332
   Aubert G, 2011, METABOLISM, V60, P327, DOI 10.1016/j.metabol.2010.02.007
   Bahr SM, 2015, TRANSL PSYCHIAT, V5, DOI 10.1038/tp.2015.135
   Bahr SM, 2015, EBIOMEDICINE, V2, P1725, DOI 10.1016/j.ebiom.2015.10.018
   Baptista T, 2006, CAN J PSYCHIAT, V51, P192, DOI 10.1177/070674370605100310
   Bauer PV, 2018, CELL METAB, V27, P101, DOI 10.1016/j.cmet.2017.09.019
   Bauer PV, 2016, CELL MOL LIFE SCI, V73, P737, DOI 10.1007/s00018-015-2083-z
   Billa E, 2009, GYNECOL ENDOCRINOL, V25, P427, DOI 10.1080/09513590902770172
   Borg MJ, 2019, DIABETES OBES METAB, V21, P640, DOI 10.1111/dom.13567
   Boyda HN, 2012, J PSYCHIATR NEUROSCI, V37, P407, DOI 10.1503/jpn.110140
   Brandl EJ, 2016, PHARMACOGENOMICS J, V16, P352, DOI 10.1038/tpj.2015.59
   Bronden A, 2017, J CLIN ENDOCR METAB, V102, P4153, DOI 10.1210/jc.2017-01091
   Cabreiro F, 2013, CELL, V153, P228, DOI 10.1016/j.cell.2013.02.035
   Cubeddu LX, 2000, N-S ARCH PHARMACOL, V361, P85, DOI 10.1007/s002109900152
   Cussotto S, 2019, PSYCHOPHARMACOLOGY, V236, P1671, DOI 10.1007/s00213-018-5006-5
   Davey KJ, 2013, TRANSL PSYCHIAT, V3, DOI 10.1038/tp.2013.83
   Davey KJ, 2012, PSYCHOPHARMACOLOGY, V221, P155, DOI 10.1007/s00213-011-2555-2
   de la Cuesta-Zuluaga J, 2017, DIABETES CARE, V40, P54, DOI 10.2337/dc16-1324
   Delahanty LM, 2012, DIABETES CARE, V35, P363, DOI 10.2337/dc11-1328
   Deng C, 2012, J PSYCHOPHARMACOL, V26, P1271, DOI 10.1177/0269881112449396
   Duca FA, 2015, NAT MED, V21, P506, DOI 10.1038/nm.3787
   Elbere I, 2018, PLOS ONE, V13, DOI 10.1371/journal.pone.0204317
   Evers SS, 2017, J PSYCHOPHARMACOL, V31, P1437, DOI 10.1177/0269881117724749
   Flowers SA, 2017, PHARMACOTHERAPY, V37, P261, DOI 10.1002/phar.1890
   Forslund K, 2015, NATURE, V528, P262, DOI 10.1038/nature15766
   Frost G, 2014, NAT COMMUN, V5, DOI 10.1038/ncomms4611
   Goetz RL, 2019, SCHIZOPHR RES, V206, P21, DOI 10.1016/j.schres.2018.11.036
   Gregoor JG, 2009, J CLIN PSYCHOPHARM, V29, P21, DOI 10.1097/JCP.0b013e31819359be
   Han M, 2008, PSYCHONEUROENDOCRINO, V33, P569, DOI 10.1016/j.psyneuen.2008.01.018
   Hu YS, 2014, PLOS ONE, V9, DOI 10.1371/journal.pone.0093310
   Kao ACC, 2018, TRANSL PSYCHIAT, V8, DOI 10.1038/s41398-018-0116-8
   Klein DJ, 2006, AM J PSYCHIAT, V163, P2072, DOI 10.1176/appi.ajp.163.12.2072
   Krysiak R, 2018, EXP CLIN ENDOCR DIAB, V126, P342, DOI 10.1055/s-0043-122224
   Krysiak R, 2016, EUR J INTERN MED, V30, P94, DOI 10.1016/j.ejim.2016.01.015
   Krysiak R, 2015, J CLIN PHARMACOL, V55, P45, DOI 10.1002/jcph.373
   Lee CK, 2012, DIABETES METAB J, V36, P293, DOI 10.4093/dmj.2012.36.4.293
   Lee H, 2018, GERONTOLOGIST, V58, P159, DOI 10.1093/geront/gnx050
   Lee H, 2014, APPL ENVIRON MICROB, V80, P5935, DOI 10.1128/AEM.01357-14
   Lian JM, 2016, PHARMACOL RES, V106, P51, DOI 10.1016/j.phrs.2016.02.011
   Lian JM, 2015, PHARMACOL RES, V95-96, P20, DOI 10.1016/j.phrs.2015.03.004
   Lian JM, 2014, PSYCHONEUROENDOCRINO, V48, P77, DOI 10.1016/j.psyneuen.2014.06.010
   Lord CC, 2017, J CLIN INVEST, V127, P3408, DOI 10.1172/JCI93362
   Luo C, 2019, NEUROSCI BULL, V35, P561, DOI 10.1007/s12264-018-0323-6
   Lv WS, 2012, BRAIN RES, V1444, P11, DOI 10.1016/j.brainres.2012.01.028
   Ma W, 2018, FRONT MICROBIOL, V9, DOI 10.3389/fmicb.2018.01336
   Malin SK, 2014, CURR OPIN ENDOCRINOL, V21, P323, DOI 10.1097/MED.0000000000000095
   Manu P, 2015, ACTA PSYCHIAT SCAND, V132, P97, DOI 10.1111/acps.12445
   Maruthur NM, 2016, ANN INTERN MED, V164, P740, DOI 10.7326/M15-2650
   Mayer EA, 2015, J CLIN INVEST, V125, P926, DOI 10.1172/JCI76304
   McCreight LJ, 2016, DIABETOLOGIA, V59, P426, DOI 10.1007/s00125-015-3844-9
   Michel K, 2005, GASTROENTEROLOGY, V128, P1317, DOI 10.1053/j.gastro.2005.02.005
   Morgan AP, 2014, PLOS ONE, V9, DOI 10.1371/journal.pone.0115225
   Morrison JA, 2002, AM J PSYCHIAT, V159, P655, DOI 10.1176/appi.ajp.159.4.655
   Nguyen TT, 2018, J PSYCHIATR RES, V99, P50, DOI 10.1016/j.jpsychires.2018.01.013
   Petra AI, 2015, CLIN THER, V37, P984, DOI 10.1016/j.clinthera.2015.04.002
   Potvin Stephane, 2015, Can J Psychiatry, V60, pS26
   Puangpetch A, 2018, J PHARM PHARMACOL, V70, P536, DOI 10.1111/jphp.12892
   Remington GJ, 2015, J ENDOCRINOL, V227, P71, DOI 10.1530/JOE-15-0074
   Reynolds GP, 2017, J PSYCHOPHARMACOL, V31, P1430, DOI 10.1177/0269881117722987
   Reynolds GP, 2002, LANCET, V359, P2086, DOI 10.1016/S0140-6736(02)08913-4
   Rojczyk E, 2015, NEUROPEPTIDES, V51, P31, DOI 10.1016/j.npep.2015.04.001
   Samara MT, 2016, JAMA PSYCHIAT, V73, P199, DOI 10.1001/jamapsychiatry.2015.2955
   Sandhu KV, 2017, TRANSL RES, V179, P223, DOI 10.1016/j.trsl.2016.10.002
   Shin NR, 2014, GUT, V63, P727, DOI 10.1136/gutjnl-2012-303839
   Skonieczna-Zydecka K, 2019, PSYCHOPHARMACOLOGY, V236, P1491, DOI 10.1007/s00213-018-5102-6
   Stroup TS, 2018, WORLD PSYCHIATRY, V17, P341, DOI 10.1002/wps.20567
   Sun LL, 2018, NAT MED, V24, P1919, DOI 10.1038/s41591-018-0222-4
   Tang XM, 2016, J ENDOCRINOL, V230, P227, DOI 10.1530/JOE-16-0142
   Tolhurst G, 2012, DIABETES, V61, P364, DOI 10.2337/db11-1019
   van Bennekom MWHL, 2013, J PSYCHOPHARMACOL, V27, P327, DOI 10.1177/0269881113477709
   van Os J, 2009, LANCET, V374, P635, DOI [10.1016/S0140-6736(09)60995-8, 10.1016/S0140-6736(15)01121-6]
   Vazquez-Borrego MC, 2018, CELL PHYSIOL BIOCHEM, V49, P1444, DOI 10.1159/000493448
   Werner FM, 2014, EXPERT OPIN DRUG SAF, V13, P1031, DOI 10.1517/14740338.2014.935761
   Westfall S, 2017, CELL MOL LIFE SCI, V74, P3769, DOI 10.1007/s00018-017-2550-9
   Wu H, 2017, NAT MED, V23, P850, DOI 10.1038/nm.4345
   Wu RR, 2016, MOL PSYCHIATR, V21, P1537, DOI 10.1038/mp.2015.221
   Wu RR, 2008, AM J PSYCHIAT, V165, P352, DOI 10.1176/appi.ajp.2007.07010079
   Wu RR, 2008, JAMA-J AM MED ASSOC, V299, P185, DOI 10.1001/jama.2007.56-b
   Wu RR, 2007, J CLIN PSYCHOPHARM, V27, P374, DOI 10.1097/JCP.0b013e3180cac8db
   Wu RR, 2012, AM J PSYCHIAT, V169, P813, DOI 10.1176/appi.ajp.2012.11091432
   Wu Renrong, 2011, Zhong Nan Da Xue Xue Bao Yi Xue Ban, V36, P720, DOI 10.3969/j.issn.1672-7347.2011.08.003
   Yang YF, 2012, BEHAV BRAIN FUNCT, V8, DOI 10.1186/1744-9081-8-11
   Yu H, 2016, SCHIZOPHRENIA BULL, V42, P814, DOI 10.1093/schbul/sbv179
   Yuan XX, 2018, SCHIZOPHR RES, V201, P299, DOI 10.1016/j.schres.2018.05.017
   Zhang JP, 2016, SCHIZOPHRENIA BULL, V42, P1418, DOI 10.1093/schbul/sbw058
   Zhang XQ, 2015, SCI REP-UK, V5, DOI 10.1038/srep10737
   Zhou ZY, 2016, ACTA PHARMACOL SIN, V37, P1063, DOI 10.1038/aps.2016.21
NR 87
TC 14
Z9 16
U1 0
U2 10
PU FRONTIERS MEDIA SA
PI LAUSANNE
PA AVENUE DU TRIBUNAL FEDERAL 34, LAUSANNE, CH-1015, SWITZERLAND
EI 1663-9812
J9 FRONT PHARMACOL
JI Front. Pharmacol.
PD APR 9
PY 2019
VL 10
AR 371
DI 10.3389/fphar.2019.00371
PG 8
WC Pharmacology & Pharmacy
WE Science Citation Index Expanded (SCI-EXPANDED); Social Science Citation Index (SSCI)
SC Pharmacology & Pharmacy
GA HS5TP
UT WOS:000463934300001
PM 31024322
OA Green Published, gold
DA 2023-06-08
ER

PT J
AU Jauvain, M
   Courtois, S
   Lehours, P
   Bessede, E
AF Jauvain, Marine
   Courtois, Sarah
   Lehours, Philippe
   Bessede, Emilie
TI Metformin Modifies the Gut Microbiota of Mice Infected with Helicobacter
   pylori
SO PHARMACEUTICALS
LA English
DT Article
DE Helicobacter pylori; metformin; microbiota; PICRUSt
ID NITRIC-OXIDE SYNTHASE; CANCER; ASSOCIATION; GLUCOSE; RISK; EPIDEMIOLOGY;
   METABOLITES; EXPRESSION; INTESTINE; COMMUNITY
AB Metformin is widely prescribed to treat type 2 diabetes. Diabetes patients treated with metformin have a decreased risk of cancers, including gastric cancer. Among the factors influencing digestive carcinogenesis, gut microbiota interactions have been intensively studied. Metformin exhibits direct antimicrobial activity toward Helicobacter pylori, which plays a crucial role in gastric carcinogenesis. Mice were infected with H. pylori and treated for 12 days with either metformin or phosphate-buffered saline (PBS) as a control. At the end of the treatment period, the mice were euthanized and cecal and intestinal contents and stool were collected. The gut microbiota of the three different digestive sites (stool, cecal, and intestinal contents) were characterized through 16S RNA gene sequencing. In mice infected with H. pylori, metformin significantly decreased alpha diversity indices and led to significant variation in the relative abundance of some bacterial taxa including Clostridium and Lactobacillus, which were directly inhibited by metformin in vitro. PICRUSt analysis suggested that metformin modifies functional pathway expression, including a decrease in nitrate reducing bacteria in the intestine. Metformin significantly changed the composition and predicted function of the gut microbiota of mice infected with H. pylori; these modifications could be implicated in digestive cancer prevention.
C1 [Jauvain, Marine; Courtois, Sarah; Lehours, Philippe; Bessede, Emilie] Univ Bordeaux, BaRITOn, UMR 1053 Bordeaux Res Translat Oncol, INSERM, F-33000 Bordeaux, France.
   [Lehours, Philippe; Bessede, Emilie] Univ Hosp Bordeaux, French Natl Reference Ctr Campylobacters & Helico, F-33000 Bordeaux, France.
C3 Institut National de la Sante et de la Recherche Medicale (Inserm);
   UDICE-French Research Universities; Universite de Bordeaux; CHU
   Bordeaux; UDICE-French Research Universities; Universite de Bordeaux
RP Bessede, E (通讯作者)，Univ Bordeaux, BaRITOn, UMR 1053 Bordeaux Res Translat Oncol, INSERM, F-33000 Bordeaux, France.; Bessede, E (通讯作者)，Univ Hosp Bordeaux, French Natl Reference Ctr Campylobacters & Helico, F-33000 Bordeaux, France.
EM marine.jauvain@u-bordeaux.fr; sarah.courtois@u-bordeaux.fr;
   philippe.lehours@u-bordeaux.fr; emilie.bessede@u-bordeaux.fr
RI Bessede, Emilie/HKF-3098-2023
OI Jauvain, Marine/0000-0002-2488-6892; Courtois,
   Sarah/0000-0001-8572-2499; Lehours, Philippe/0000-0001-6704-8699
CR Al Kattar S, 2020, CANCERS, V12, DOI 10.3390/cancers12071857
   Ambs S, 1998, P NATL ACAD SCI USA, V95, P8823, DOI 10.1073/pnas.95.15.8823
   Bahmani S, 2019, TURK J GASTROENTEROL, V30, P835, DOI 10.5152/tjg.2019.18451
   BAILEY CJ, 1994, BRIT J PHARMACOL, V112, P671, DOI 10.1111/j.1476-5381.1994.tb13128.x
   Barzilai N, 2016, CELL METAB, V23, P1060, DOI 10.1016/j.cmet.2016.05.011
   Belcheva A, 2014, CELL, V158, P288, DOI 10.1016/j.cell.2014.04.051
   Bray Freddie, 2018, CA Cancer J Clin, V68, P394, DOI 10.3322/caac.21492
   Brown LM, 2000, EPIDEMIOL REV, V22, P283, DOI 10.1093/oxfordjournals.epirev.a018040
   Cho YH, 2014, INTEST RES, V12, P139, DOI 10.5217/ir.2014.12.2.139
   Coker OO, 2018, GUT, V67, P1024, DOI 10.1136/gutjnl-2017-314281
   CORREA P, 1992, CANCER RES, V52, P6735
   Courtois S, 2018, FUTURE MICROBIOL, V13, P1575, DOI 10.2217/fmb-2018-0184
   Cremonesi E, 2018, GUT, V67, P1984, DOI 10.1136/gutjnl-2016-313498
   Derrien M, 2017, MICROB PATHOGENESIS, V106, P171, DOI 10.1016/j.micpath.2016.02.005
   Eslami M, 2019, J CELL PHYSIOL, V234, P17127, DOI 10.1002/jcp.28473
   Evans JMM, 2005, BMJ-BRIT MED J, V330, P1304, DOI 10.1136/bmj.38415.708634.F7
   Feng CW, 2002, BMC CANCER, V2, DOI 10.1186/1471-2407-2-8
   Ferreira RM, 2018, GUT, V67, P226, DOI 10.1136/gutjnl-2017-314205
   Forslund K, 2015, NATURE, V528, P262, DOI 10.1038/nature15766
   Gao JJ, 2018, FRONT CELL INFECT MI, V8, DOI 10.3389/fcimb.2018.00202
   Gonzalez CA, 2012, ANN ONCOL, V23, P1320, DOI 10.1093/annonc/mdr384
   Jandhyala SM, 2015, WORLD J GASTROENTERO, V21, P8787, DOI 10.3748/wjg.v21.i29.8787
   Kaakoush NO, 2016, FEMS MICROBIOL ECOL, V92, DOI 10.1093/femsec/fiw161
   Langille MGI, 2013, NAT BIOTECHNOL, V31, P814, DOI 10.1038/nbt.2676
   LEACH SA, 1987, CARCINOGENESIS, V8, P1907, DOI 10.1093/carcin/8.12.1907
   Lee A, 1997, GASTROENTEROLOGY, V112, P1386, DOI 10.1016/S0016-5085(97)70155-0
   Lee H, 2018, GUT MICROBES, V9, P155, DOI 10.1080/19490976.2017.1405209
   Lehours P, 2004, INFECT IMMUN, V72, P880, DOI 10.1128/IAI.72.2.880-888.2004
   Lofgren JL, 2011, GASTROENTEROLOGY, V140, P210, DOI 10.1053/j.gastro.2010.09.048
   Ma W, 2018, FRONT MICROBIOL, V9, DOI 10.3389/fmicb.2018.01336
   Maldonado-Contreras A, 2011, ISME J, V5, P574, DOI 10.1038/ismej.2010.149
   McCreight LJ, 2016, DIABETOLOGIA, V59, P426, DOI 10.1007/s00125-015-3844-9
   Megraud F, 2015, CLIN MICROBIOL INFEC, V21, P984, DOI 10.1016/j.cmi.2015.06.004
   Morales DR, 2015, ANNU REV MED, V66, P17, DOI 10.1146/annurev-med-062613-093128
   Morita Y, 2020, DIABETES CARE, V43, P1796, DOI 10.2337/dc20-0093
   Nair AB., 2016, BASIC CLIN PHARMACOL, V7, DOI DOI 10.4103/0976-0105.177703
   Nathan DM, 2009, DIABETES CARE, V32, P193, DOI 10.2337/dc08-9025
   Org E, 2016, GUT MICROBES, V7, P313, DOI 10.1080/19490976.2016.1203502
   Parks DH, 2010, BIOINFORMATICS, V26, P715, DOI 10.1093/bioinformatics/btq041
   Rajagopala SV, 2017, CANCER PREV RES, V10, P226, DOI 10.1158/1940-6207.CAPR-16-0249
   Rooks MG, 2016, NAT REV IMMUNOL, V16, P341, DOI 10.1038/nri.2016.42
   Salani B, 2014, ENDOCR-RELAT CANCER, V21, pR461, DOI 10.1530/ERC-14-0284
   Santos-Marcos JA, 2018, MATURITAS, V116, P43, DOI 10.1016/j.maturitas.2018.07.008
   Schwabe RF, 2013, NAT REV CANCER, V13, P800, DOI 10.1038/nrc3610
   Segata N, 2011, GENOME BIOL, V12, DOI 10.1186/gb-2011-12-6-r60
   WILCOCK C, 1994, XENOBIOTICA, V24, P49, DOI 10.3109/00498259409043220
   Wong JMW, 2006, J CLIN GASTROENTEROL, V40, P235, DOI 10.1097/00004836-200603000-00015
   Wu H, 2017, NAT MED, V23, P850, DOI 10.1038/nm.4345
   Yi FH, 2008, ENDOCRINOLOGY, V149, P2341, DOI 10.1210/en.2007-1142
   Zhang HH, 2016, CANCER CHEMOTH PHARM, V78, P13, DOI 10.1007/s00280-016-3037-3
   Zhou GC, 2001, J CLIN INVEST, V108, P1167, DOI 10.1172/JCI200113505
   Zhou XL, 2017, ONCOTARGET, V8, P55622, DOI 10.18632/oncotarget.16973
NR 52
TC 2
Z9 3
U1 0
U2 7
PU MDPI
PI BASEL
PA ST ALBAN-ANLAGE 66, CH-4052 BASEL, SWITZERLAND
EI 1424-8247
J9 PHARMACEUTICALS-BASE
JI Pharmaceuticals
PD APR
PY 2021
VL 14
IS 4
AR 329
DI 10.3390/ph14040329
PG 15
WC Chemistry, Medicinal; Pharmacology & Pharmacy
WE Science Citation Index Expanded (SCI-EXPANDED)
SC Pharmacology & Pharmacy
GA RR9TQ
UT WOS:000643431700001
PM 33916777
OA Green Published, gold
DA 2023-06-08
ER

PT J
AU Nakajima, H
   Takewaki, F
   Hashimoto, Y
   Kajiyama, S
   Majima, S
   Okada, H
   Senmaru, T
   Ushigome, E
   Nakanishi, N
   Hamaguchi, M
   Yamazaki, M
   Tanaka, Y
   Oikawa, Y
   Nakajima, S
   Ohno, H
   Fukui, M
AF Nakajima, Hanako
   Takewaki, Fumie
   Hashimoto, Yoshitaka
   Kajiyama, Shizuo
   Majima, Saori
   Okada, Hiroshi
   Senmaru, Takafumi
   Ushigome, Emi
   Nakanishi, Naoko
   Hamaguchi, Masahide
   Yamazaki, Masahiro
   Tanaka, Yoshiki
   Oikawa, Yousuke
   Nakajima, Shunji
   Ohno, Hiroshi
   Fukui, Michiaki
TI The Effects of Metformin on the Gut Microbiota of Patients with Type 2
   Diabetes: A Two-Center, Quasi-Experimental Study
SO LIFE-BASEL
LA English
DT Article
DE metformin; diabetes mellites; dysbiosis; gastrointestinal symptoms
ID GASTROINTESTINAL SYMPTOMS; RATING-SCALE; JAPANESE; VERSION;
   HYPERGLYCEMIA; ASSOCIATION; METAGENOME; INHIBITOR; DYSBIOSIS; IMMUNITY
AB Metformin is reported to affect human gut microbiota; however, the nature of this association in Japanese patients with type 2 diabetes mellitus (T2DM) is unknown. We enrolled 31 patients with T2DM who took metformin for the first time in this study. We compared them before and after four weeks of taking metformin. Fecal samples were collected and 16S rDNA sequences were performed to identify the gut microbiota. Blood samples and Gastrointestinal Symptom Rating Scale (GSRS) questionnaire results, denoting gastro-intestinal symptoms, were also collected. In the whole-group analysis, no significant differences were found at the phylum level. In a subgroup of 21 patients that excluding those using medications affecting gut microbiota, there was a significant decrease of the phylum Firmicutes (p= 0.042) and of the ratio of the Firmicutes and Bacteroidetes abundances (p= 0.04) after taking metformin. Changes in abdominal pain (r= -0.56,p= 0.008) and regurgitation (r= -0.53,p= 0.01) were associated withParabacteroides. Despite there being no direct association with abdominal symptoms, our study revealed that the composition of gut microbiota in Japanese individuals with T2DM partially changed after starting metformin.
C1 [Nakajima, Hanako; Takewaki, Fumie; Hashimoto, Yoshitaka; Kajiyama, Shizuo; Majima, Saori; Okada, Hiroshi; Senmaru, Takafumi; Ushigome, Emi; Nakanishi, Naoko; Hamaguchi, Masahide; Yamazaki, Masahiro; Fukui, Michiaki] Kyoto Prefectural Univ Med, Grad Sch Med Sci, Dept Endocrinol & Metab, Kyoto 6028566, Japan.
   [Kajiyama, Shizuo] Kajiyama Clin, Kyoto 6008898, Japan.
   [Okada, Hiroshi] Matsushita Mem Hosp, Dept Internal Med, Moriguchi, Osaka 5708540, Japan.
   [Tanaka, Yoshiki; Oikawa, Yousuke; Nakajima, Shunji; Ohno, Hiroshi] Biofermin Pharmaceut Co Ltd, R&D Ctr, Kobe, Hyogo 6500021, Japan.
C3 Kyoto Prefectural University of Medicine
RP Hashimoto, Y (通讯作者)，Kyoto Prefectural Univ Med, Grad Sch Med Sci, Dept Endocrinol & Metab, Kyoto 6028566, Japan.
EM tabahana@koto.kpu-m.ac.jp; fumi12112000@yahoo.co.jp;
   y-hashi@koto.kpu-m.ac.jp; kajiyama-clinic@dream.ocn.ne.jp;
   saori-m@koto.kpu-m.ac.jp; conti@koto.kpu-m.ac.jp;
   semmarut@koto.kpu-m.ac.jp; emis@koto.kpu-m.ac.jp;
   naoko-n@koto.kpu-m.ac.jp; mhama@koto.kpu-m.ac.jp;
   masahiro@koto.kpu-m.ac.jp; tanaka_yoshiki@biofermin.co.jp;
   oikawa_yousuke@biofermin.co.jp; nakajima_shunji@biofermin.co.jp;
   ohno_hiroshi@biofermin.co.jp; michiaki@koto.kpu-m.ac.jp
RI Hashimoto, Yoshitaka/AAH-8503-2020
OI Hashimoto, Yoshitaka/0000-0002-8794-0550; Fukui,
   Michiaki/0000-0003-0903-1797; Hamaguchi, Masahide/0000-0002-8651-4445;
   Okada, Hiroshi/0000-0002-1707-970X; Nakajima,
   Hanako/0000-0002-3209-1790; Nakajima, Shunji/0000-0002-9864-6111;
   Nakanishi, Naoko/0000-0003-0092-2593
FU Biofermin Pharma Co., Ltd, Kobe, Japan
FX This work was supported by the Biofermin Pharma Co., Ltd, Kobe, Japan.
CR Abbas HA, 2017, AFR HEALTH SCI, V17, P808, DOI 10.4314/ahs.v17i3.24
   Adachi K, 2019, J CLIN BIOCHEM NUTR, V64, P231, DOI 10.3164/jcbn.18-101
   BAILEY CJ, 1992, DIABETES CARE, V15, P755, DOI 10.2337/diacare.15.6.755
   BENJAMINI Y, 1995, J R STAT SOC B, V57, P289, DOI 10.1111/j.2517-6161.1995.tb02031.x
   Bryrup T, 2019, DIABETOLOGIA, V62, P1024, DOI 10.1007/s00125-019-4848-7
   Caporaso JG, 2010, NAT METHODS, V7, P335, DOI 10.1038/nmeth.f.303
   Chang CJ, 2015, NAT COMMUN, V6, DOI 10.1038/ncomms8489
   de la Cuesta-Zuluaga J, 2017, DIABETES CARE, V40, P54, DOI 10.2337/dc16-1324
   DIMENAS E, 1993, SCAND J GASTROENTERO, V28, P681, DOI 10.3109/00365529309098272
   Duca FA, 2015, NAT MED, V21, P506, DOI 10.1038/nm.3787
   Fadrosh DW, 2014, MICROBIOME, V2, DOI 10.1186/2049-2618-2-6
   Forslund K, 2015, NATURE, V528, P262, DOI 10.1038/nature15766
   Fujishiro M, 2017, WORLD J GASTROENTERO, V23, P6694, DOI 10.3748/wjg.v23.i36.6694
   Gao CX, 2015, MBIO, V6, DOI 10.1128/mBio.01358-15
   Garber AJ, 1997, AM J MED, V103, P491, DOI 10.1016/S0002-9343(97)00254-4
   Gomi A, 2018, J DAIRY SCI, V101, P4830, DOI 10.3168/jds.2017-13803
   Hashimoto Y, 2020, J DIABETES INVEST, V11, P1623, DOI 10.1111/jdi.13293
   Kadota K, 2008, ALGORITHM MOL BIOL, V3, DOI 10.1186/1748-7188-3-8
   Karlsson FH, 2013, NATURE, V498, P99, DOI 10.1038/nature12198
   Kelly TN, 2016, CIRC RES, V119, P956, DOI 10.1161/CIRCRESAHA.116.309219
   Kistler BM, 2018, J RENAL NUTR, V28, P129, DOI 10.1053/j.jrn.2017.08.006
   Kverka M, 2011, CLIN EXP IMMUNOL, V163, P250, DOI 10.1111/j.1365-2249.2010.04286.x
   Kyriachenko Y, 2019, WORLD J DIABETES, V10, P154, DOI 10.4239/wjd.v10.i3.154
   Liao XY, 2019, EBIOMEDICINE, V44, P665, DOI 10.1016/j.ebiom.2019.03.057
   Liu YH, 2019, AM J CLIN NUTR, V110, P701, DOI 10.1093/ajcn/nqz139
   Lopetuso LR, 2017, DIGEST DIS, V36, P56, DOI 10.1159/000477205
   Lozupone C, 2005, APPL ENVIRON MICROB, V71, P8228, DOI 10.1128/AEM.71.12.8228-8235.2005
   Matsuki T, 2004, APPL ENVIRON MICROB, V70, P167, DOI 10.1128/AEM.70.1.167-173.2004
   Matsuo S, 2009, AM J KIDNEY DIS, V53, P982, DOI 10.1053/j.ajkd.2008.12.034
   McCreight LJ, 2016, DIABETOLOGIA, V59, P426, DOI 10.1007/s00125-015-3844-9
   Naito Y, 2018, DIGESTION, V97, P195, DOI 10.1159/000481813
   Nasrin F., 2014, IJPDA, V3, P220
   Nathan DM, 2009, DIABETES CARE, V32, P193, DOI 10.2337/dc08-9025
   Nishijima S, 2016, DNA RES, V23, P125, DOI 10.1093/dnares/dsw002
   Olivares M, 2018, DIABETOLOGIA, V61, P1838, DOI 10.1007/s00125-018-4647-6
   Patkee WRA, 2016, J CELL MOL MED, V20, P758, DOI 10.1111/jcmm.12784
   Pernicova I, 2014, NAT REV ENDOCRINOL, V10, P143, DOI 10.1038/nrendo.2013.256
   Qin JJ, 2012, NATURE, V490, P55, DOI 10.1038/nature11450
   Sato J, 2014, DIABETES CARE, V37, P2343, DOI 10.2337/dc13-2817
   Segata N, 2011, GENOME BIOL, V12, DOI 10.1186/gb-2011-12-6-r60
   Shirasawa Y, 2010, J DAIRY SCI, V93, P4526, DOI 10.3168/jds.2010-3274
   SOUZA Gabriela Santos, 2016, Arq. Gastroenterol., V53, P146, DOI 10.1590/S0004-28032016000300005
   SVEDLUND J, 1988, DIGEST DIS SCI, V33, P129, DOI 10.1007/BF01535722
   Turan N, 2017, GASTROENTEROL NURS, V40, P47, DOI 10.1097/SGA.0000000000000177
   Turnbaugh PJ, 2006, NATURE, V444, P1027, DOI 10.1038/nature05414
   Watts PC, 2006, NATURE, V444, P1021, DOI 10.1038/4441021a
   World Health Organization, 2016, GLOBAL REPORT DIABET
   Wu H, 2017, NAT MED, V23, P850, DOI 10.1038/nm.4345
   Xiao Y, 2020, VIRULENCE, V11, P39, DOI 10.1080/21505594.2019.1706305
   Zhang FH, 2019, ENDOCRINE, V66, P485, DOI 10.1007/s12020-019-02041-5
   Zhuang XJ, 2018, FRONT MICROBIOL, V9, DOI 10.3389/fmicb.2018.01600
NR 51
TC 16
Z9 16
U1 0
U2 5
PU MDPI
PI BASEL
PA ST ALBAN-ANLAGE 66, CH-4052 BASEL, SWITZERLAND
EI 2075-1729
J9 LIFE-BASEL
JI Life-Basel
PD SEP
PY 2020
VL 10
IS 9
AR 195
DI 10.3390/life10090195
PG 15
WC Biology; Microbiology
WE Science Citation Index Expanded (SCI-EXPANDED)
SC Life Sciences & Biomedicine - Other Topics; Microbiology
GA OD9NJ
UT WOS:000580170700001
PM 32932871
OA Green Published, gold
DA 2023-06-08
ER

PT J
AU Ouyang, J
   Isnard, S
   Lin, J
   Fombuena, B
   Marette, A
   Routy, B
   Chen, YK
   Routy, JP
AF Ouyang, Jing
   Isnard, Stephane
   Lin, John
   Fombuena, Brandon
   Marette, Andre
   Routy, Bertrand
   Chen, Yaokai
   Routy, Jean-Pierre
TI Metformin effect on gut microbiota: insights for HIV-related
   inflammation
SO AIDS RESEARCH AND THERAPY
LA English
DT Review
DE Metformin; Microbiota; Gut permeability; Inflammation; HIV
ID CHAIN FATTY-ACIDS; AKKERMANSIA-MUCINIPHILA; INTESTINAL MICROBIOTA;
   INSULIN SENSITIVITY; KYNURENINE PATHWAY; DIABETES-MELLITUS; IMMUNE
   ACTIVATION; INFECTED PATIENTS; METABOLISM; IMPROVEMENT
AB The gut microbiota is emerging as a prominent player in maintaining health through several metabolic and immune pathways. Dysregulation of gut microbiota composition, also known as dysbiosis, is involved in the clinical outcome of diabetes, inflammatory bowel diseases, cancer, aging and HIV infection. Gut dysbiosis and inflammation persist in people living with HIV (PLWH) despite receiving antiretroviral therapy, further contributing to non-AIDS comorbidities. Metformin, a widely used antidiabetic agent, has been found to benefit microbiota composition, promote gut barrier integrity and reduce inflammation in human and animal models of diabetes. Inspired by the effect of metformin on diabetes-related gut dysbiosis, we herein critically review the relevance of metformin to control inflammation in PLWH. Metformin may improve gut microbiota composition, in turn reducing inflammation and risk of non-AIDS comorbidities. This review will pave the way towards innovative strategies to counteract dysregulated microbiota and improve the lives of PLWH.
C1 [Ouyang, Jing; Chen, Yaokai] Chongqing Publ Hlth Med Ctr, Baoyu Rd 109, Chongqing, Peoples R China.
   [Ouyang, Jing; Isnard, Stephane; Lin, John; Fombuena, Brandon; Routy, Jean-Pierre] McGill Univ Hlth Ctr, Res Inst, Infect Dis & Immun Global Hlth Program, 1001 Blvd Decarie, Montreal, PQ, Canada.
   [Ouyang, Jing; Isnard, Stephane; Lin, John; Fombuena, Brandon; Routy, Jean-Pierre] McGill Univ Hlth Ctr, Chron Viral Illness Serv, 1001 Blvd Decarie, Montreal, PQ, Canada.
   [Fombuena, Brandon] McGill Univ, Dept Microbiol & Immunol, 845 Sherbrooke St West, Montreal, PQ, Canada.
   [Marette, Andre] Laval Univ, Cardiol Axis Quebec Heart & Lung Inst, Dept Med, Fac Med, 2325 Rue Univ, Laval, PQ, Canada.
   [Marette, Andre] Laval Univ, Inst Nutr & Funct Foods, 2325 Rue Univ, Laval, PQ, Canada.
   [Routy, Bertrand] Univ Montreal CRCHUM, Res Ctr, 900 St Denis St, Montreal, PQ, Canada.
   [Routy, Bertrand] Univ Montreal Healthcare Ctr CHUM, Hematol Oncol Div, Dept Med, 1051 Rue Sanguinet, Montreal, PQ, Canada.
   [Routy, Jean-Pierre] McGill Univ Hlth Ctr, Div Hematol, 1001 Blvd Decarie, Montreal, PQ, Canada.
C3 McGill University; McGill University; McGill University; Laval
   University; Quebec Heart & Lung Institute; Laval University; Universite
   de Montreal; McGill University
RP Chen, YK (通讯作者)，Chongqing Publ Hlth Med Ctr, Baoyu Rd 109, Chongqing, Peoples R China.; Routy, JP (通讯作者)，McGill Univ Hlth Ctr, Res Inst, Infect Dis & Immun Global Hlth Program, 1001 Blvd Decarie, Montreal, PQ, Canada.
EM yaokaichen@hotmail.com; jean-pierre.routy@mcgill.ca
RI Marette, Andre/E-9342-2013
OI Lin, John/0000-0002-2596-969X; Marette, Andre/0000-0003-3950-5973
FU Fonds de la Recherche Quebec-Sante (FRQ-S): Reseau SIDA/Maladies
   infectieuses and Therapie cellulaire; Canadian Institutes of Health
   Research (CIHR) [HOP 103230, PTJ 166049]; Vaccines & Immunotherapies
   Core of the CIHR Canadian HIV Trials Network (CTN) [CTN 257, CTN PT027];
   Canadian Foundation for AIDS Research (CANFAR) [02-512]; CIHR
   [HB2-164064]; Chinese National Science and Technology Major Project
   [2018ZX10302104]; CIHR Foundation Grant
FX Our work was funded by the Fonds de la Recherche Quebec-Sante (FRQ-S):
   Reseau SIDA/Maladies infectieuses and Therapie cellulaire; the Canadian
   Institutes of Health Research (CIHR; Grants HOP 103230 and PTJ 166049);
   the Vaccines & Immunotherapies Core of the CIHR Canadian HIV Trials
   Network (CTN; Grant CTN 257 and CTN PT027); the Canadian Foundation for
   AIDS Research (CANFAR; Grant 02-512); CIHR-funded Canadian HIV Cure
   Enterprise (CanCURE) Team Grant HB2-164064; and the Chinese National
   Science and Technology Major Project (No. 2018ZX10302104). Andre Marette
   holds a CIHR/Pfizer research Chair in the pathogenesis of insulin
   resistance and cardiovascular complications and is supported by a CIHR
   Foundation Grant.
CR Adachi K, 2019, J CLIN BIOCHEM NUTR, V64, P231, DOI 10.3164/jcbn.18-101
   Anhe FF, 2019, GUT, V68, P453, DOI 10.1136/gutjnl-2017-315565
   Araki K, 2009, NATURE, V460, P108, DOI 10.1038/nature08155
   Arrieta O, 2019, JAMA ONCOL, V5, DOI 10.1001/jamaoncol.2019.2553
   Bailey CJ, 2008, DIABETOLOGIA, V51, P1552, DOI 10.1007/s00125-008-1053-5
   Bhaskaran N, 2018, FRONT MICROBIOL, V9, DOI 10.3389/fmicb.2018.01995
   Brenchley JM, 2008, MUCOSAL IMMUNOL, V1, P23, DOI 10.1038/mi.2007.1
   Brenchley JM, 2006, NAT MED, V12, P1365, DOI 10.1038/nm1511
   Bryrup T, 2019, DIABETOLOGIA, V62, P1024, DOI 10.1007/s00125-019-4848-7
   Cani PD, 2008, DIABETES, V57, P1470, DOI 10.2337/db07-1403
   Cani PD, 2018, GUT, V67, P1716, DOI 10.1136/gutjnl-2018-316723
   Chen J, 2019, CLIN INFECT DIS, V68, P1274, DOI 10.1093/cid/ciy676
   Choi Jeonghyun, 2018, J Lifestyle Med, V8, P1, DOI 10.15280/jlm.2018.8.1.1
   Crakes KR, 2019, P NATL ACAD SCI USA, V116, P24819, DOI 10.1073/pnas.1908977116
   D'Angelo C, 2017, NUTRIENTS, V9, DOI 10.3390/nu9060615
   Dao MC, 2016, GUT, V65, P426, DOI 10.1136/gutjnl-2014-308778
   de la Cuesta-Zuluaga J, 2017, DIABETES CARE, V40, P54, DOI 10.2337/dc16-1324
   Depommier C, 2019, NAT MED, V25, P1096, DOI 10.1038/s41591-019-0495-2
   Dillon SM, 2017, AIDS, V31, P510, DOI 10.1097/QAD.0000000000001366
   Driscoll SD, 2004, AIDS, V18, P465, DOI 10.1097/00002030-200402200-00013
   Duan W, 2019, AM J TRANSL RES, V11, P2393
   Elbere I, 2018, PLOS ONE, V13, DOI 10.1371/journal.pone.0204317
   Estes JD, 2010, PLOS PATHOG, V6, DOI 10.1371/journal.ppat.1001052
   Estrada V, 2018, EBIOMEDICINE, V38, P17, DOI 10.1016/j.ebiom.2018.11.019
   Everard A, 2013, P NATL ACAD SCI USA, V110, P9066, DOI 10.1073/pnas.1219451110
   Fitch K, 2012, AIDS, V26, P587, DOI 10.1097/QAD.0b013e32834f33cc
   Foretz M, 2019, NAT REV ENDOCRINOL, V15, P569, DOI 10.1038/s41574-019-0242-2
   Forslund K, 2015, NATURE, V528, P262, DOI 10.1038/nature15766
   Gallant JE, 2017, J INFECT DIS, V216, pS624, DOI 10.1093/infdis/jix238
   Glavan TW, 2015, J MED PRIMATOL, V44, P241, DOI 10.1111/jmp.12187
   Gonzalez-Hernandez LA, 2019, BMC INFECT DIS, V19, DOI 10.1186/s12879-019-3867-9
   Gurung M, 2020, EBIOMEDICINE, V51, DOI 10.1016/j.ebiom.2019.11.051
   Hadigan C, 2000, JAMA-J AM MED ASSOC, V284, P472, DOI 10.1001/jama.284.4.472
   Haissman JM, 2017, BMC INFECT DIS, V17, DOI 10.1186/s12879-017-2547-x
   Haissman JM, 2016, JAIDS-J ACQ IMM DEF, V71, P130, DOI 10.1097/QAI.0000000000000843
   Hoel H, 2018, SCI REP-UK, V8, DOI 10.1038/s41598-018-25168-3
   Hsu DC, 2016, DRUGS, V76, P533, DOI 10.1007/s40265-016-0546-7
   Hughes CA, 2001, ANN PHARMACOTHER, V35, P877
   Iglay K, 2016, CURR MED RES OPIN, V32, P1243, DOI 10.1185/03007995.2016.1168291
   Jenabian MA, 2013, PLOS ONE, V8, DOI 10.1371/journal.pone.0078146
   Jin Q, 2014, BRAIN BEHAV IMMUN, V40, P131, DOI 10.1016/j.bbi.2014.03.003
   Kalender A, 2010, CELL METAB, V11, P390, DOI 10.1016/j.cmet.2010.03.014
   Karlsson FH, 2013, NATURE, V498, P99, DOI 10.1038/nature12198
   Kehrmann J, 2019, J INFECT DIS, V219, P497, DOI 10.1093/infdis/jiy524
   Klatt NR, 2013, J CLIN INVEST, V123, P903, DOI 10.1172/JCI66227
   Klil-Drori AJ, 2017, NAT REV CLIN ONCOL, V14, P85, DOI 10.1038/nrclinonc.2016.120
   Koh SJ, 2014, J GASTROEN HEPATOL, V29, P502, DOI 10.1111/jgh.12435
   Kootte RS, 2017, CELL METAB, V26, P611, DOI 10.1016/j.cmet.2017.09.008
   Larsen N, 2010, PLOS ONE, V5, DOI 10.1371/journal.pone.0009085
   Lee H, 2014, APPL ENVIRON MICROB, V80, P5935, DOI 10.1128/AEM.01357-14
   Lee SY, 2015, PLOS ONE, V10, DOI 10.1371/journal.pone.0135858
   Li F, 2019, PLOS ONE, V14, DOI 10.1371/journal.pone.0216948
   Liang HY, 2013, PLOS ONE, V8, DOI [10.1371/journal.pone.0063983, 10.1371/journal.pone.0074121]
   Mardinoglu A, 2016, CELL METAB, V23, P10, DOI 10.1016/j.cmet.2015.12.012
   Martin-Montalvo A, 2013, NAT COMMUN, V4, DOI 10.1038/ncomms3192
   Mehandru S, 2005, J ALLERGY CLIN IMMUN, V116, P419, DOI 10.1016/j.jaci.2005.05.040
   Mehraj V, 2020, CLIN INFECT DIS, V70, P232, DOI 10.1093/cid/ciz212
   Meng JJ, 2020, FRONT IMMUNOL, V10, DOI 10.3389/fimmu.2019.02999
   Moon JY, 2018, EBIOMEDICINE, V37, P392, DOI 10.1016/j.ebiom.2018.10.037
   Moyo D, 2014, DIABETES RES CLIN PR, V103, pE34, DOI 10.1016/j.diabres.2013.12.042
   Mulligan K, 2007, AIDS, V21, P47, DOI 10.1097/QAD.0b013e328011220e
   Muzik O, 2017, BIOCHEM BIOPH RES CO, V488, P29, DOI 10.1016/j.bbrc.2017.04.155
   Ortiz-Brizuela E, 2015, REV INVEST CLIN, V67, P273
   Pandiyan P, 2019, FRONT IMMUNOL, V10, DOI 10.3389/fimmu.2019.00426
   Pollak M, 2017, DIABETOLOGIA, V60, P1662, DOI 10.1007/s00125-017-4352-x
   Polyzos KA, 2015, HAMOSTASEOLOGIE, V35, P128, DOI 10.5482/HAMO-14-10-0052
   Pryor R, 2019, CELL, V178, P1299, DOI 10.1016/j.cell.2019.08.003
   Qin JJ, 2012, NATURE, V490, P55, DOI 10.1038/nature11450
   Ramendra R, 2020, CLIN INFECT DIS, V71, P1438, DOI 10.1093/cid/ciz1001
   Reunanen J, 2015, APPL ENVIRON MICROB, V81, P3655, DOI 10.1128/AEM.04050-14
   Rocafort M, 2019, MICROBIOME, V7, DOI 10.1186/s40168-019-0687-5
   Rosario D, 2018, FRONT PHYSIOL, V9, DOI 10.3389/fphys.2018.00775
   Roumie CL, 2019, JAMA-J AM MED ASSOC, V322, P1167, DOI 10.1001/jama.2019.13206
   Roumie CL, 2014, JAMA-J AM MED ASSOC, V311, P2288, DOI 10.1001/jama.2014.4312
   Routy B, 2018, SCIENCE, V359, P91, DOI 10.1126/science.aan3706
   Routy JP, 2019, BMJ OPEN, V9, DOI 10.1136/bmjopen-2018-028444
   Routy JP, 2015, AIDS REV, V17, P96
   Saad MJA, 2016, PHYSIOLOGY, V31, P283, DOI 10.1152/physiol.00041.2015
   Shikuma CM, 2020, AIDS RES HUM RETROV, V36, P303, DOI [10.1089/aid.2019.0078, 10.1089/AID.2019.0078]
   Shin NR, 2014, GUT, V63, P727, DOI 10.1136/gutjnl-2012-303839
   SUM CF, 1992, DIABETIC MED, V9, P61, DOI 10.1111/j.1464-5491.1992.tb01716.x
   Sun LL, 2018, NAT MED, V24, P1919, DOI 10.1038/s41591-018-0222-4
   Tamboli CP, 2004, GUT, V53, P1, DOI 10.1136/gut.53.1.1
   Tan J, 2014, ADV IMMUNOL, V121, P91, DOI 10.1016/B978-0-12-800100-4.00003-9
   Tang WHW, 2013, NEW ENGL J MED, V368, P1575, DOI 10.1056/NEJMoa1109400
   Tedelind S, 2007, WORLD J GASTROENTERO, V13, P2826, DOI 10.3748/wjg.v13.i20.2826
   Vazquez-Castellanos JF, 2018, ISME J, V12, P1964, DOI 10.1038/s41396-018-0151-8
   Victor VM, 2015, ATHEROSCLEROSIS, V242, P167, DOI 10.1016/j.atherosclerosis.2015.07.017
   Vinolo MAR, 2011, NUTRIENTS, V3, P858, DOI 10.3390/nu3100858
   Vrieze A, 2012, GASTROENTEROLOGY, V143, P913, DOI 10.1053/j.gastro.2012.06.031
   Vujkovic-Cvijin I, 2019, CURR HIV-AIDS REP, V16, P204, DOI 10.1007/s11904-019-00441-w
   Vujkovic-Cvijin I, 2013, SCI TRANSL MED, V5, DOI 10.1126/scitranslmed.3006438
   Wang GS, 2019, J INTENSIVE CARE MED, V34, P863, DOI 10.1177/0885066618793385
   Wang HB, 2012, DIGEST DIS SCI, V57, P3126, DOI 10.1007/s10620-012-2259-4
   Worth L, 2003, CLIN INFECT DIS, V37, P315, DOI 10.1086/375850
   Wu H, 2017, NAT MED, V23, P850, DOI 10.1038/nm.4345
   Xue YS, 2016, PLOS ONE, V11, DOI 10.1371/journal.pone.0168670
   Zicari S, 2019, VIRUSES-BASEL, V11, DOI 10.3390/v11030200
NR 98
TC 32
Z9 32
U1 2
U2 19
PU BMC
PI LONDON
PA CAMPUS, 4 CRINAN ST, LONDON N1 9XW, ENGLAND
SN 1742-6405
J9 AIDS RES THER
JI Aids Res. Ther.
PD MAR 10
PY 2020
VL 17
IS 1
AR 10
DI 10.1186/s12981-020-00267-2
PG 9
WC Infectious Diseases
WE Science Citation Index Expanded (SCI-EXPANDED)
SC Infectious Diseases
GA KW3TD
UT WOS:000521088500001
PM 32156291
OA Green Published, gold
DA 2023-06-08
ER

PT J
AU Ryan, PM
   Patterson, E
   Carafa, I
   Mandal, R
   Wishart, DS
   Dinan, TG
   Cryan, JF
   Tuohy, KM
   Stanton, C
   Ross, RP
AF Ryan, Paul M.
   Patterson, Elaine
   Carafa, Ilaria
   Mandal, Rupasri
   Wishart, David S.
   Dinan, Timothy G.
   Cryan, John F.
   Tuohy, Kieran M.
   Stanton, Catherine
   Ross, R. Paul
TI Metformin and Dipeptidyl Peptidase-4 Inhibitor Differentially Modulate
   the Intestinal Microbiota and Plasma Metabolome of Metabolically
   Dysfunctional Mice
SO CANADIAN JOURNAL OF DIABETES
LA English
DT Article
DE diabetes; DPP-4; metformin; microbiota; PKF-275-055
ID HUMAN GUT MICROBIOME; GLUCOSE; OBESE; IMPACT; BUTYRATE; WEIGHT; TOOL
AB Objectives: Recent evidence indicates that gut microbiota is altered considerably by a variety of commonly prescribed medications. This study assessed the impact of 2 antidiabetic therapeutics on gut microbiota and markers of cardiometabolic disease in metabolically dysfunctional mice.
   Methods: C57BL/6 mice were fed a high-fat diet for 24 weeks while receiving 1 of 2 antidiabetic therapeutics-metformin or dipeptidyl peptidase-4 (DPP-4) inhibitor, PKF-275-055-for the final 12 weeks. Mice were assessed for weight gain, glucose and cholesterol metabolism, and adiposity. In addition, cecal microbiota was analyzed by 16S compositional sequencing, and plasma metabolome was analyzed by liquid chromatography with tandem mass spectrometry.
   Results: Both therapeutics had similar metabolic effects, attenuating mesenteric adiposity and improving cholesterol metabolism and insulin sensitivity. However, multivariate analyses of microbiota and metabolomics data revealed clear divergence of the therapeutic groups. Although both metformin and PKF-275-055 mice displayed significantly decreased Firmicutes/Bacteroidetes ratios, only metformin harboured metabolic health-associated Akkermansia, Parabacteroides and Christensenella. Paradoxically, metformin also reduced a diversity, a metric frequently associated with host metabolic fitness. PKF-275-055 mice displayed elevated levels of butyrate-producing Ruminococcus and acetogen Dorea, with reduced levels of certain plasma sphingomyelin, phosphatidylcholine and lysophosphatidylcholine entities. In turn, metformin reduced levels of acylcarnitines, a functional group associated with systemic metabolic dysfunction. Finally, several associations were identified between metabolites and altered taxa.
   Conclusions: This study represents the first direct comparison of the microbiota-modifying effects of metformin and a DPP-4 inhibitor, and proposes several putative microbial targets both in terms of novel therapeutic development and adverse effect prevention. (C) 2019 Canadian Diabetes Association.
C1 [Ryan, Paul M.] Univ Coll Cork, Sch Med, Cty Cork, Ireland.
   [Ryan, Paul M.; Patterson, Elaine; Stanton, Catherine] Teagasc Food Res Ctr, Moorepk, Fermoy, Cork, Ireland.
   [Ryan, Paul M.; Patterson, Elaine; Dinan, Timothy G.; Cryan, John F.; Stanton, Catherine; Ross, R. Paul] Univ Coll Cork, APC Microbiome Ireland, Biosci Bldg,Coll Rd, Cork, Cty Cork, Ireland.
   [Carafa, Ilaria; Tuohy, Kieran M.] Fdn Edmund Mach, Ist Agrario, San Michele All Adige, Italy.
   [Mandal, Rupasri; Wishart, David S.] Univ Alberta, Dept Biol Sci, Edmonton, AB, Canada.
   [Wishart, David S.] Univ Alberta, Dept Comp Sci, Edmonton, AB, Canada.
   [Wishart, David S.] Natl Inst Nanotechnol, Edmonton, AB, Canada.
   [Dinan, Timothy G.] Univ Coll Cork, Dept Psychiat, Cty Cork, Ireland.
   [Cryan, John F.] Univ Coll Cork, Dept Neurosci, Cty Cork, Ireland.
C3 University College Cork; Teagasc; University College Cork; Fondazione
   Edmund Mach; University of Alberta; University of Alberta; National
   Research Council Canada; University College Cork; University College
   Cork
RP Ross, RP (通讯作者)，Univ Coll Cork, APC Microbiome Ireland, Biosci Bldg,Coll Rd, Cork, Cty Cork, Ireland.
EM p.ross@ucc.ie
RI Stanton, Catherine/A-9549-2015; Cryan, John F./A-6950-2013; Dinan,
   Timothy/ABA-8284-2020; Ryan, Paul MacDaragh/ABG-5352-2020; Tuohy, Kieran
   M/G-9142-2011; Wishart, David Scott/ABI-3181-2020; Ross,
   Paul/A-7584-2015
OI Stanton, Catherine/0000-0002-6724-7011; Cryan, John
   F./0000-0001-5887-2723; Ryan, Paul MacDaragh/0000-0001-7251-6725; Tuohy,
   Kieran M/0000-0001-6882-7192; Ross, Paul/0000-0003-4876-8839; Carafa,
   Ilaria/0000-0002-3662-9535
FU Teagasc Walsh Fellowship; Ireland Canada University Foundation Dobbin
   Scholarship; Teagasc Walsh Fellow Short-term Overseas Training Award;
   APC Microbiome Ireland - Science Foundation Ireland [SFI/12/RC/2273]
FX P.M.R. was in receipt of a Teagasc Walsh Fellowship and travel support
   for work carried out in The Metabolomics Innovation Centre, which was
   provided by the Ireland Canada University Foundation Dobbin Scholarship
   and the Teagasc Walsh Fellow Short-term Overseas Training Award. This
   work is supported by APC Microbiome Ireland, a research centre funded by
   Science Foundation Ireland (grant number SFI/12/RC/2273).
CR Akarte AS, 2012, BIOCHEM PHARMACOL, V83, P241, DOI 10.1016/j.bcp.2011.10.003
   Al-Makdissy N, 2001, FEBS LETT, V493, P75, DOI 10.1016/S0014-5793(01)02278-5
   ANDERSON JW, 1984, P SOC EXP BIOL MED, V177, P372
   [Anonymous], OPEN BIOINFORMATICS
   [Anonymous], TYP 2 DIAB ADULTS MA
   Baker GC, 2003, J MICROBIOL METH, V55, P541, DOI 10.1016/j.mimet.2003.08.009
   Bokulich NA, 2013, NAT METHODS, V10, P57, DOI [10.1038/nmeth.2276, 10.1038/NMETH.2276]
   Canani RB, 2011, WORLD J GASTROENTERO, V17, P1519, DOI [10.3748/wjg.v17.i12. 1519, 10.3748/wjg.v17.i12.1519]
   Cao KAL, 2011, BMC BIOINFORMATICS, V12, DOI 10.1186/1471-2105-12-253
   Caporaso JG, 2010, NAT METHODS, V7, P335, DOI 10.1038/nmeth.f.303
   Caporaso JG, 2010, BIOINFORMATICS, V26, P266, DOI 10.1093/bioinformatics/btp636
   Claesson MJ, 2010, NUCLEIC ACIDS RES, V38, DOI 10.1093/nar/gkq873
   CLARKE BF, 1968, LANCET, V1, P123
   Danaei G, 2011, LANCET, V378, P31, DOI 10.1016/S0140-6736(11)60679-X
   David LA, 2014, NATURE, V505, P559, DOI 10.1038/nature12820
   Degner NR, 2018, CLIN INFECT DIS, V66, P198, DOI 10.1093/cid/cix819
   Dujic T, 2015, DIABETES, V64, P1786, DOI 10.2337/db14-1388
   Edgar RC, 2010, BIOINFORMATICS, V26, P2460, DOI 10.1093/bioinformatics/btq461
   Enright EF, 2018, PHARMACOL RES, V133, P170, DOI 10.1016/j.phrs.2018.04.009
   Enright EF, 2017, MOL PHARMACEUT, V14, P1251, DOI 10.1021/acs.molpharmaceut.6b01155
   Everard A, 2013, P NATL ACAD SCI USA, V110, P9066, DOI 10.1073/pnas.1219451110
   Everard A, 2011, DIABETES, V60, P2775, DOI 10.2337/db11-0227
   Ezzati M, 2017, LANCET, V390, P2627, DOI 10.1016/S0140-6736(17)32129-3
   Falony G, 2016, SCIENCE, V352, P560, DOI 10.1126/science.aad3503
   Frost G, 2014, NAT COMMUN, V5, DOI 10.1038/ncomms4611
   Garnett JP, 2013, THORAX, V68, P835, DOI 10.1136/thoraxjnl-2012-203178
   Goodrich JK, 2014, CELL, V159, P789, DOI 10.1016/j.cell.2014.09.053
   Haro C, 2016, J CLIN ENDOCR METAB, V101, P232, DOI 10.1210/jc.2015-3351
   HOPPEL CL, 1980, AM J PHYSIOL, V238, pE409, DOI 10.1152/ajpendo.1980.238.5.E409
   Isomaa B, 2001, DIABETES CARE, V24, P683, DOI 10.2337/diacare.24.4.683
   Jackson MA, 2018, NAT COMMUN, V9, DOI 10.1038/s41467-018-05184-7
   Jones BV, 2008, P NATL ACAD SCI USA, V105, P13580, DOI 10.1073/pnas.0804437105
   Karlsson CLJ, 2012, OBESITY, V20, P2257, DOI 10.1038/oby.2012.110
   Koves TR, 2008, CELL METAB, V7, P45, DOI 10.1016/j.cmet.2007.10.013
   Le Chatelier E, 2013, NATURE, V500, P541, DOI 10.1038/nature12506
   Lee H, 2018, GUT MICROBES, V9, P155, DOI 10.1080/19490976.2017.1405209
   Lee H, 2014, APPL ENVIRON MICROB, V80, P5935, DOI 10.1128/AEM.01357-14
   Maidak BL, 2001, NUCLEIC ACIDS RES, V29, P173, DOI 10.1093/nar/29.1.173
   Maniar K, 2017, MED HYPOTHESES, V104, P117, DOI 10.1016/j.mehy.2017.06.001
   Mardinoglu A, 2016, CELL METAB, V23, P10, DOI 10.1016/j.cmet.2015.12.012
   Martinez I, 2010, PLOS ONE, V5, DOI 10.1371/journal.pone.0015046
   Marupuru S, 2017, BRAZ J INFECT DIS, V21, P312, DOI 10.1016/j.bjid.2017.01.001
   Mihalik SJ, 2010, OBESITY, V18, P1695, DOI 10.1038/oby.2009.510
   Monami M, 2012, ADV THER, V29, P14, DOI 10.1007/s12325-011-0088-z
   Muoio DM, 2012, CELL METAB, V15, P595, DOI 10.1016/j.cmet.2012.04.010
   Nakamura H, 2014, NUTR DIABETES, V4, DOI 10.1038/nutd.2014.32
   Olivares M, 2018, DIABETOLOGIA, V61, P1838, DOI 10.1007/s00125-018-4647-6
   Patkee WRA, 2016, J CELL MOL MED, V20, P758, DOI 10.1111/jcmm.12784
   Patterson E, 2016, POSTGRAD MED J, V92, P286, DOI 10.1136/postgradmedj-2015-133285
   Pedersen HK, 2016, NATURE, V535, P376, DOI 10.1038/nature18646
   PENTIKAINEN PJ, 1990, ANN MED, V22, P307, DOI 10.3109/07853899009147912
   Ramakrishna BS, 2013, J GASTROEN HEPATOL, V28, P9, DOI 10.1111/jgh.12294
   Rotella CM, 2006, CURR DIABETES REV, V2, P307, DOI 10.2174/157339906777950651
   Schneeberger M, 2015, SCI REP-UK, V5, DOI 10.1038/srep16643
   Segata N, 2011, GENOME BIOL, V12, DOI 10.1186/gb-2011-12-6-r60
   Sender R, 2016, PLOS BIOL, V14, DOI 10.1371/journal.pbio.1002533
   Shin NR, 2014, GUT, V63, P727, DOI 10.1136/gutjnl-2012-303839
   Singhal A, 2014, SCI TRANSL MED, V6, DOI 10.1126/scitranslmed.3009885
   Sousa T, 2008, INT J PHARMACEUT, V363, P1, DOI 10.1016/j.ijpharm.2008.07.009
   Straczkowski M, 2004, DIABETES, V53, P1215, DOI 10.2337/diabetes.53.5.1215
   Summers SA, 2005, DIABETES, V54, P591, DOI 10.2337/diabetes.54.3.591
   Suvitaival T, 2018, METABOLISM, V78, P1, DOI 10.1016/j.metabol.2017.08.014
   Suzuki S, 2016, SCI REP-UK, V6, DOI 10.1038/srep38299
   Taras D, 2002, INT J SYST EVOL MICR, V52, P423, DOI 10.1099/00207713-52-2-423
   Wang K, 2019, CELL REP, V26, P222, DOI 10.1016/j.celrep.2018.12.028
   Wilkinson EM, 2018, MATURITAS, V112, P53, DOI 10.1016/j.maturitas.2018.03.012
   Wu H, 2017, NAT MED, V23, P850, DOI 10.1038/nm.4345
   Wu TR, 2019, GUT, V68, P248, DOI 10.1136/gutjnl-2017-315458
   Xia Jianguo, 2016, Curr Protoc Bioinformatics, V55, DOI 10.1002/cpbi.11
   Yan XF, 2016, J DIABETES RES, V2016, DOI 10.1155/2016/2093171
   Zambell KL, 2003, J NUTR, V133, P3509, DOI 10.1093/jn/133.11.3509
   Zhang WD, 2017, PLOS ONE, V12, DOI 10.1371/journal.pone.0184105
NR 72
TC 27
Z9 29
U1 0
U2 15
PU ELSEVIER
PI AMSTERDAM
PA RADARWEG 29, 1043 NX AMSTERDAM, NETHERLANDS
SN 1499-2671
EI 2352-3840
J9 CAN J DIABETES
JI Can. J. Diabetes
PD MAR
PY 2020
VL 44
IS 2
BP 146
EP +
DI 10.1016/j.jcjd.2019.05.008
PG 12
WC Endocrinology & Metabolism
WE Science Citation Index Expanded (SCI-EXPANDED)
SC Endocrinology & Metabolism
GA KS0RZ
UT WOS:000518020500007
PM 31445961
DA 2023-06-08
ER

PT J
AU Wang, XR
   Huang, HM
   Zhu, YY
   Li, SL
   Zhang, PF
   Jiang, JJ
   Xi, CX
   Wu, LL
   Gao, XL
   Fu, YY
   Zhang, DH
   Chen, YQ
   Hu, SH
   Lai, JB
AF Wang, Xiaorong
   Huang, Huimin
   Zhu, Yiyi
   Li, Shaoli
   Zhang, Peifen
   Jiang, Jiajun
   Xi, Caixi
   Wu, Lingling
   Gao, Xingle
   Fu, Yaoyang
   Zhang, Danhua
   Chen, Yiqing
   Hu, Shaohua
   Lai, Jianbo
TI Metformin acts on the gut-brain axis to ameliorate antipsychotic-
   induced metabolic dysfunction
SO BIOSCIENCE TRENDS
LA English
DT Review
DE antipsychotic-induced metabolic dysfunction; gut-brain axis; gut
   microbiota; metformin; hypothalamus; neuropeptide
ID INDUCED WEIGHT-GAIN; ACTIVATED PROTEIN-KINASE; CHAIN FATTY-ACIDS;
   BODY-WEIGHT; ATYPICAL ANTIPSYCHOTICS; HYPOTHALAMIC REGULATION; PSYCHOTIC
   DISORDERS; INSULIN-RESISTANCE; CHRONIC OLANZAPINE; POTENTIAL ROLE
AB Antipsychotic-induced metabolic dysfunction (AIMD) is an intractable clinical challenge worldwide. The situation is becoming more critical as second-generation antipsychotics (SGAs), to a great extent, have replaced the role of first-generation antipsychotics in managing major psychiatric disorders. Although the exact mechanisms for developing AIMD is intricate, emerging evidence has indicated the involvement of the microbiota-gut-brain axis in AIMD. SGAs treatment may change the diversity and compositions of intestinal flora (e.g., decreased abundance of Bacteroidetes and Akkermansia muciniphila, and increased Firmicutes). Short-chain fatty acids and other metabolites derived from gut microbiota, on the one hand, can regulate the activity of intestinal endocrine cells and their secretion of satiety hormones (e.g., glucagon-like peptide 1, peptide YY, cholecystokinin and ghrelin); on the other hand, can activate the vagus nerve or transport into the brain to exert a central modulation of foraging behaviors via binding to neuropeptide receptors. Interestingly, metformin, a classical antidiabetic agent, is capable of alleviating AIMD possibly by regulating the microbiotagut-brain axis. That is, metformin can not only partially reverse the alterations of gut microbial communities due to SGAs treatment, but also play a positive role in rectifying the disturbances of peripheral and central satiety-related neuropeptides. Current evidence has indicated a promising role for metformin on ameliorating AMID, but further verifications in well-designed clinical trials are still warranted.
C1 [Wang, Xiaorong; Huang, Huimin; Zhu, Yiyi; Li, Shaoli; Zhang, Peifen; Xi, Caixi; Wu, Lingling; Gao, Xingle; Fu, Yaoyang; Zhang, Danhua; Chen, Yiqing; Hu, Shaohua; Lai, Jianbo] Zhejiang Univ, Affiliated Hosp 1, Dept Psychiat, Sch Med, 79 Qingchun Rd, Hangzhou 310003, Zhejiang, Peoples R China.
   [Wang, Xiaorong; Jiang, Jiajun; Hu, Shaohua; Lai, Jianbo] Key Lab Mental Disorders Management Zhejiang Prov, Hangzhou, Zhejiang, Peoples R China.
   [Wang, Xiaorong; Hu, Shaohua; Lai, Jianbo] Zhejiang Univ, Brain Res Inst, Hangzhou, Zhejiang, Peoples R China.
   [Wang, Xiaorong; Hu, Shaohua; Lai, Jianbo] Zhejiang Engn Ctr Math Mental Hlth, Hangzhou, Zhejiang, Peoples R China.
   [Huang, Huimin; Zhu, Yiyi] Wenzhou Med Univ, Wenzhou, Zhejiang, Peoples R China.
C3 Zhejiang University; Zhejiang University; Wenzhou Medical University
RP Hu, SH; Lai, JB (通讯作者)，Zhejiang Univ, Affiliated Hosp 1, Dept Psychiat, Sch Med, 79 Qingchun Rd, Hangzhou 310003, Zhejiang, Peoples R China.
EM dorhushaohua@zju.edu.cn; laijianbo@zju.edu.cn
RI Lai, Jianbo/CAI-8171-2022
OI Lai, Jianbo/0000-0002-8137-7701
CR Adeneye AA, 2011, INDIAN J EXP BIOL, V49, P332
   Alvarez-Jimenez M, 2008, CNS DRUGS, V22, P547, DOI 10.2165/00023210-200822070-00002
   Andersson U, 2004, J BIOL CHEM, V279, P12005, DOI 10.1074/jbc.C300557200
   Aubert G, 2011, METABOLISM, V60, P327, DOI 10.1016/j.metabol.2010.02.007
   Bahr SM, 2015, TRANSL PSYCHIAT, V5, DOI 10.1038/tp.2015.135
   Bahr SM, 2015, EBIOMEDICINE, V2, P1725, DOI 10.1016/j.ebiom.2015.10.018
   Baptista T, 2006, CAN J PSYCHIAT, V51, P192, DOI 10.1177/070674370605100310
   Barton BB, 2020, EXPERT OPIN DRUG SAF, V19, P295, DOI 10.1080/14740338.2020.1713091
   Bray GA, 2012, DIABETES CARE, V35, P731, DOI 10.2337/dc11-1299
   Byrne CS, 2016, AM J CLIN NUTR, V104, P5, DOI 10.3945/ajcn.115.126706
   Chambers ES, 2015, GUT, V64, P1744, DOI 10.1136/gutjnl-2014-307913
   Coyral-Castel S, 2008, J NEUROENDOCRINOL, V20, P335, DOI 10.1111/j.1365-2826.2007.01643.x
   Cubeddu LX, 2000, N-S ARCH PHARMACOL, V361, P85, DOI 10.1007/s002109900152
   Davey KJ, 2013, TRANSL PSYCHIAT, V3, DOI 10.1038/tp.2013.83
   Davey KJ, 2012, PSYCHOPHARMACOLOGY, V221, P155, DOI 10.1007/s00213-011-2555-2
   den Besten G, 2013, J LIPID RES, V54, P2325, DOI 10.1194/jlr.R036012
   Elbere I, 2018, PLOS ONE, V13, DOI 10.1371/journal.pone.0204317
   Ellul P, 2018, CNS DRUGS, V32, P1103, DOI 10.1007/s40263-018-0571-z
   Evers SS, 2017, J PSYCHOPHARMACOL, V31, P1437, DOI 10.1177/0269881117724749
   Flowers SA, 2019, PHARMACOTHERAPY, V39, P161, DOI 10.1002/phar.2214
   Flowers SA, 2017, PHARMACOTHERAPY, V37, P261, DOI 10.1002/phar.1890
   Forslund K, 2015, NATURE, V528, P262, DOI 10.1038/nature15766
   Frost G, 2014, NAT COMMUN, V5, DOI 10.1038/ncomms4611
   Furness JB, 2013, NAT REV GASTRO HEPAT, V10, P729, DOI 10.1038/nrgastro.2013.180
   Han M, 2008, PSYCHONEUROENDOCRINO, V33, P569, DOI 10.1016/j.psyneuen.2008.01.018
   Huang DQ, 2021, PSYCHOPHARMACOLOGY, V238, P2543, DOI 10.1007/s00213-021-05878-9
   Kau AL, 2011, NATURE, V474, P327, DOI 10.1038/nature10213
   Latorre R, 2016, NEUROGASTROENT MOTIL, V28, P620, DOI 10.1111/nmo.12754
   Lee CK, 2012, DIABETES METAB J, V36, P293, DOI 10.4093/dmj.2012.36.4.293
   Lee H, 2014, APPL ENVIRON MICROB, V80, P5935, DOI 10.1128/AEM.01357-14
   Leucht S, 2009, LANCET, V373, P31, DOI 10.1016/S0140-6736(08)61764-X
   Li B, 2006, BRAIN RES, V1118, P1, DOI 10.1016/j.brainres.2006.08.032
   Lian JM, 2014, PSYCHONEUROENDOCRINO, V48, P77, DOI 10.1016/j.psyneuen.2014.06.010
   Lis M, 2020, PSYCHONEUROENDOCRINO, V119, DOI 10.1016/j.psyneuen.2020.104744
   Lord CC, 2017, J CLIN INVEST, V127, P3408, DOI 10.1172/JCI93362
   Luo C, 2020, PSYCHOPHARMACOLOGY, V237, P2257, DOI 10.1007/s00213-020-05524-w
   Lv WS, 2012, BRAIN RES, V1444, P11, DOI 10.1016/j.brainres.2012.01.028
   Ma W, 2018, FRONT MICROBIOL, V9, DOI 10.3389/fmicb.2018.01336
   Maier L, 2018, NATURE, V555, P623, DOI 10.1038/nature25979
   Minokoshi Y, 2004, NATURE, V428, P569, DOI 10.1038/nature02440
   Mirshamsi S, 2004, BMC NEUROSCI, V5, DOI 10.1186/1471-2202-5-54
   Morgan AP, 2014, PLOS ONE, V9, DOI 10.1371/journal.pone.0115225
   Morrison JA, 2002, AM J PSYCHIAT, V159, P655, DOI 10.1176/appi.ajp.159.4.655
   Newcomer JW, 2005, CNS DRUGS, V19, P1
   Parsons B, 2009, SCHIZOPHR RES, V110, P103, DOI 10.1016/j.schres.2008.09.025
   Pastor-Villaescusa B, 2021, BIOMED PHARMACOTHER, V134, DOI 10.1016/j.biopha.2020.111117
   Potvin Stephane, 2015, Can J Psychiatry, V60, pS26
   Sakakibara S, 2006, BIOCHEM BIOPH RES CO, V344, P597, DOI 10.1016/j.bbrc.2006.03.176
   Sandhu KV, 2017, TRANSL RES, V179, P223, DOI 10.1016/j.trsl.2016.10.002
   Shin NR, 2014, GUT, V63, P727, DOI 10.1136/gutjnl-2012-303839
   Siskind DJ, 2016, PLOS ONE, V11, DOI 10.1371/journal.pone.0156208
   Tarricone I, 2010, PSYCHOL MED, V40, P187, DOI 10.1017/S0033291709990407
   Tolhurst G, 2012, DIABETES, V61, P364, DOI 10.2337/db11-1019
   van Bennekom MWHL, 2013, J PSYCHOPHARMACOL, V27, P327, DOI 10.1177/0269881113477709
   Weersma RK, 2020, GUT, V69, P1510, DOI 10.1136/gutjnl-2019-320204
   Wu RR, 2008, AM J PSYCHIAT, V165, P352, DOI 10.1176/appi.ajp.2007.07010079
   [夏金校 XIA Jinxiao], 2011, [中国临床药理学杂志, The Chinese Journal of Clinical Pharmacology], V27, P417
   Yang YF, 2012, BEHAV BRAIN FUNCT, V8, DOI 10.1186/1744-9081-8-11
   Yuan XX, 2018, SCHIZOPHR RES, V201, P299, DOI 10.1016/j.schres.2018.05.017
   Zhang JP, 2013, INT J NEUROPSYCHOPH, V16, P1205, DOI 10.1017/S1461145712001277
NR 60
TC 2
Z9 2
U1 1
U2 11
PU IRCA-BSSA
PI TOKYO
PA PEARL CITY KOISHIKAWA 603, 2-4-5 KASUGA, BUNKYO-KU, TOKYO, 112-0003,
   JAPAN
SN 1881-7815
EI 1881-7823
J9 BIOSCI TRENDS
JI BioSci. Trends
PD OCT
PY 2021
VL 15
IS 5
BP 321
EP 329
DI 10.5582/bst.2021.01317
PG 9
WC Biology
WE Science Citation Index Expanded (SCI-EXPANDED); Social Science Citation Index (SSCI)
SC Life Sciences & Biomedicine - Other Topics
GA WX4FW
UT WOS:000718554600008
PM 34588398
OA gold
DA 2023-06-08
ER

PT J
AU Bryrup, T
   Thomsen, CW
   Kern, T
   Allin, KH
   Brandslund, I
   Jorgensen, NR
   Vestergaard, H
   Hansen, T
   Hansen, TH
   Pedersen, O
   Nielsen, T
AF Bryrup, Thomas
   Thomsen, Caecilie W.
   Kern, Timo
   Allin, Kristine H.
   Brandslund, Ivan
   Jorgensen, Nikias R.
   Vestergaard, Henrik
   Hansen, Torben
   Hansen, Tue H.
   Pedersen, Oluf
   Nielsen, Trine
TI Metformin-induced changes of the gut microbiota in healthy young men:
   results of a non-blinded, one-armed intervention study
SO DIABETOLOGIA
LA English
DT Article
DE Drug therapy; Gut microbiota; Intervention; Metformin; Microbiome;
   Microbiota; Type 2 diabetes
ID GLUCOSE; GLUCONEOGENESIS; BIGUANIDES; METAGENOME; HISTAMINE; GLUCAGON;
   REVEALS; PATHWAY; INSULIN
AB Aims/hypothesis Individuals with type 2 diabetes have an altered bacterial composition of their gut microbiota compared with non-diabetic individuals. However, these alterations may be confounded by medication, notably the blood-glucose-lowering biguanide, metformin. We undertook a clinical trial in healthy and previously drug-free men with the primary aim of investigating metformin-induced compositional changes in the non-diabetic state. A secondary aim was to examine whether the pre-treatment gut microbiota was related to gastrointestinal adverse effects during metformin treatment.
   Methods Twenty-seven healthy young Danish men were included in an 18-week one-armed crossover trial consisting of a pre-intervention period, an intervention period and a post-intervention period, each period lasting 6 weeks. Inclusion criteria were men of age 18-35 years, BMI between 18.5 kg/m(2) and 27.5 kg/m(2), HbA(1c) < 39 mmol/mol (5.7%) and plasma creatinine within the normal range. No prescribed medication, including antibiotics, for 2 months prior to recruitment were allowed and no previous gastrointestinal surgery, discounting appendectomy or chronic illness requiring medical treatment. During the intervention the participants were given metformin up to 1 g twice daily. Participants were examined five times in the fasting state with blood sampling and recording of gastrointestinal symptoms. Examinations took place at Frederiksberg Hospital, Denmark before and after the pre-intervention period, halfway through and immediately after the end of intervention and after the wash-out period. Faecal samples were collected at nine evenly distributed time points, and bacterial DNA was extracted and subjected to 16S rRNA gene amplicon sequencing in order to evaluate gut microbiota composition. Subjective gastrointestinal symptoms were reported at each visit.
   Results Data from participants who completed visit 1 (n = 23) are included in analyses. For the primary outcome the relative abundance of 11 bacterial genera significantly changed during the intervention but returned to baseline levels after treatment cessation. In line with previous reports, we observed a reduced abundance of Intestinibacter spp. and Clostridium spp., as well as an increased abundance of Escherichia/Shigella spp. and Bilophila wadsworthia. The relative abundance at baseline of 12 bacterial genera predicted self-reported gastrointestinal adverse effects.
   Conclusions/interpretation Intake of metformin changes the gut microbiota composition in normoglycaemic young men. The microbiota changes induced by metformin extend and validate previous reports in individuals with type 2 diabetes. Secondary analyses suggest that pre-treatment gut microbiota composition may be a determinant for development of gastrointestinal adverse effects following metformin intake. These results require further investigation and replication in larger prospective studies.
C1 [Bryrup, Thomas; Thomsen, Caecilie W.; Kern, Timo; Allin, Kristine H.; Vestergaard, Henrik; Hansen, Torben; Hansen, Tue H.; Pedersen, Oluf; Nielsen, Trine] Univ Copenhagen, Novo Nordisk Fdn Ctr Basic Metab Res, Fac Hlth & Med Sci, Blegdamsvej 3B, DK-2200 Copenhagen, Denmark.
   [Allin, Kristine H.] Bispebjerg & Frederiksberg Hosp, Ctr Clin Res & Prevent, Copenhagen, Denmark.
   [Brandslund, Ivan] Lillebaelt Hosp, Dept Biochem & Immunol, Vejle, Denmark.
   [Brandslund, Ivan] Univ Southern Denmark, Inst Reg Hlth Res, Odense C, Denmark.
   [Jorgensen, Nikias R.] Rigshosp, Dept Clin Biochem, Copenhagen, Denmark.
   [Jorgensen, Nikias R.] Univ Southern Denmark, Odense Patient Data Explorat Network OPEN, Odense Univ Hosp, Inst Clin Res, Odense, Denmark.
   [Vestergaard, Henrik] Steno Diabet Ctr Copenhagen, Gentofte, Denmark.
   [Hansen, Torben] Univ Southern Denmark, Fac Hlth Sci, Odense, Denmark.
   [Hansen, Tue H.] Slagelse Hosp, Dept Cardiol & Endocrinol, Slagelse, Denmark.
C3 Novo Nordisk Foundation; University of Copenhagen; University of
   Copenhagen; Bispebjerg Hospital; University of Southern Denmark;
   Rigshospitalet; University of Copenhagen; University of Southern
   Denmark; Odense University Hospital; Steno Diabetes Center; University
   of Southern Denmark
RP Pedersen, O; Nielsen, T (通讯作者)，Univ Copenhagen, Novo Nordisk Fdn Ctr Basic Metab Res, Fac Hlth & Med Sci, Blegdamsvej 3B, DK-2200 Copenhagen, Denmark.
EM oluf@sund.ku.dk; trine.nielsen@sund.ku.dk
RI Pedersen, Oluf/Z-1731-2019; Bryrup, Thomas/AAJ-1302-2021; Allin,
   Kristine Højgaard/ABG-3463-2021; Pedersen, Oluf/AAG-8015-2020; Hansen,
   Tue Haldor/S-7724-2016; Nielsen, trine/HJZ-4867-2023
OI Pedersen, Oluf/0000-0002-3321-3972; Hansen, Tue
   Haldor/0000-0001-5948-8993; Nielsen, trine/0000-0002-2066-7895;
   Brandslund, Ivan/0000-0002-4203-5442; Bryrup,
   Thomas/0000-0001-8533-6766; Kern, Timo/0000-0001-7139-9766; Allin,
   Kristine Hojgaard/0000-0002-6880-5759; Jorgensen, Niklas
   Rye/0000-0001-9624-5210; Vestergaard, Henrik/0000-0003-3090-269X;
   Hansen, Torben/0000-0001-8748-3831
FU Danish Diabetes Association; Novo Nordisk Foundation [NNF14OC00128];
   Novo Nordisk Foundation for Basic Metabolic Research; Hagedorn Prize
FX The project was financed by research grants from the Danish Diabetes
   Association (received by TN), The Novo Nordisk Foundation (grant number
   NNF14OC00128), internal funding at the Novo Nordisk Foundation for Basic
   Metabolic Research and the Hagedorn Prize (received by OP).
CR BAILEY CJ, 1992, DIABETES CARE, V15, P755, DOI 10.2337/diacare.15.6.755
   BONORA E, 1984, CURR MED RES OPIN, V9, P47, DOI 10.1185/03007998409109558
   Buse JB, 2016, DIABETES CARE, V39, P198, DOI 10.2337/dc15-0488
   Callahan BJ, 2016, NAT METHODS, V13, P581, DOI [10.1038/NMETH.3869, 10.1038/nmeth.3869]
   Coughlan KA, 2014, DIABET METAB SYND OB, V7, P241, DOI 10.2147/DMSO.S43731
   Dao MC, 2016, GUT, V65, P426, DOI 10.1136/gutjnl-2014-308778
   de la Cuesta-Zuluaga J, 2017, DIABETES CARE, V40, P54, DOI 10.2337/dc16-1324
   Duca FA, 2015, NAT MED, V21, P506, DOI 10.1038/nm.3787
   Elbere I, 2018, PLOS ONE, V13, DOI 10.1371/journal.pone.0204317
   Falony G, 2016, SCIENCE, V352, P560, DOI 10.1126/science.aad3503
   Foretz M, 2010, J CLIN INVEST, V120, P2355, DOI 10.1172/JCI40671
   Forslund K, 2015, NATURE, V528, P262, DOI 10.1038/nature15766
   Garber AJ, 1997, AM J MED, V103, P491, DOI 10.1016/S0002-9343(97)00254-4
   Garner MR, 2002, SYST APPL MICROBIOL, V25, P498, DOI 10.1078/07232020260517625
   Guo XF, 2017, BMC GENOMICS, V18, DOI 10.1186/s12864-017-4195-3
   Hiippala K, 2016, FRONT MICROBIOL, V7, DOI 10.3389/fmicb.2016.01706
   Ikeda T, 2000, BIOCHEM PHARMACOL, V59, P887, DOI 10.1016/S0006-2952(99)00396-2
   Karlsson FH, 2013, NATURE, V498, P99, DOI 10.1038/nature12198
   Larsen N, 2010, PLOS ONE, V5, DOI 10.1371/journal.pone.0009085
   Lavelle A, 2015, GUT, V64, P1553, DOI 10.1136/gutjnl-2014-307873
   Madiraju AK, 2014, NATURE, V510, P542, DOI 10.1038/nature13270
   Maintz L, 2007, AM J CLIN NUTR, V85, P1185, DOI 10.1093/ajcn/85.5.1185
   MATTHEWS DR, 1985, DIABETOLOGIA, V28, P412, DOI 10.1007/BF00280883
   Miller RA, 2013, NATURE, V494, P256, DOI 10.1038/nature11808
   Pedersen C, 2016, BRIT J NUTR, V116, P1869, DOI 10.1017/S0007114516004086
   Pingitore A, 2017, DIABETES OBES METAB, V19, P257, DOI 10.1111/dom.12811
   Qin JJ, 2012, NATURE, V490, P55, DOI 10.1038/nature11450
   Sato J, 2014, DIABETES CARE, V37, P2343, DOI 10.2337/dc13-2817
   Shapiro H, 2018, J EXP MED, V215, P383, DOI 10.1084/jem.20171965
   Shin NR, 2014, GUT, V63, P727, DOI 10.1136/gutjnl-2012-303839
   Sun LL, 2018, NAT MED, V24, P1919, DOI 10.1038/s41591-018-0222-4
   Wang Q, 2007, APPL ENVIRON MICROB, V73, P5261, DOI 10.1128/AEM.00062-07
   WARNICK GR, 1990, CLIN CHEM, V36, P15
   Williams BL, 2012, MBIO, V3, DOI 10.1128/mBio.00261-11
   Wu H, 2017, NAT MED, V23, P850, DOI 10.1038/nm.4345
   Yee SW, 2015, J PHARMACOKINET PHAR, V42, P463, DOI 10.1007/s10928-015-9436-y
   Zhernakova A, 2016, SCIENCE, V352, P565, DOI 10.1126/science.aad3369
   Zhou GC, 2001, J CLIN INVEST, V108, P1167, DOI 10.1172/JCI200113505
NR 38
TC 89
Z9 93
U1 1
U2 19
PU SPRINGER
PI NEW YORK
PA ONE NEW YORK PLAZA, SUITE 4600, NEW YORK, NY, UNITED STATES
SN 0012-186X
EI 1432-0428
J9 DIABETOLOGIA
JI Diabetologia
PD JUN
PY 2019
VL 62
IS 6
BP 1024
EP 1035
DI 10.1007/s00125-019-4848-7
PG 12
WC Endocrinology & Metabolism
WE Science Citation Index Expanded (SCI-EXPANDED)
SC Endocrinology & Metabolism
GA HX8FC
UT WOS:000467640700015
PM 30904939
OA Green Published, hybrid
DA 2023-06-08
ER

PT J
AU Ermolenko, E
   Simanenkova, A
   Voropaeva, L
   Lavrenova, N
   Kotyleva, M
   Minasian, S
   Chernikova, A
   Timkina, N
   Gladyshev, N
   Dmitriev, A
   Suvorov, A
   Galagudza, M
   Karonova, T
AF Ermolenko, Elena
   Simanenkova, Anna
   Voropaeva, Lyubov
   Lavrenova, Nadezhda
   Kotyleva, Maryna
   Minasian, Sarkis
   Chernikova, Alena
   Timkina, Natalya
   Gladyshev, Nikita
   Dmitriev, Alexander
   Suvorov, Alexander
   Galagudza, Michael
   Karonova, Tatiana
TI Metformin Influence on the Intestinal Microbiota and Organism of Rats
   with Metabolic Syndrome
SO INTERNATIONAL JOURNAL OF MOLECULAR SCIENCES
LA English
DT Article
DE metformin; metabolic syndrome; impaired glucose tolerance; intestinal
   microbiome; myocardial infarction; cardioprotection
ID HIGH-FAT DIET; AKKERMANSIA-MUCINIPHILA; GUT MICROBIOME;
   FAECALIBACTERIUM-PRAUSNITZII; INSULIN SENSITIVITY; TYPE-2; INDIVIDUALS;
   HYPERGLYCEMIA; INFLAMMATION; ASSOCIATION
AB Metformin is a first-line drug for DM2 treatment and prevention, but its complex effect on impaired glucose tolerance (IGT), including its influence on myocardial resistance to ischemia-reperfusion injury, is not completely studied. We aimed to evaluate the influence of metformin on the intestinal microbiota (IM), metabolism, and functional and morphological characteristics of myocardium in rats with IGT. IGT was modelled in SPF Wistar rats with a high-fat diet and streptozotocin and nicotinamide injection. Rats were divided into three groups: IGT (without treatment), IGT MET (metformin therapy), and CRL (without IGT induction and treatment). IGT group was characterized by: higher body weight, increased serum glucose and total cholesterol levels, atherogenic coefficient, impairment in the functional parameters of the isolated heart during perfusion, and larger myocardium infarction (MI) size in comparison with the CRL group. IM of IGT rats differed from that of CRL: an increase of Bacteroides, Acinetobacter, Akkermansia, Roseburia, and a decrease of Lactobacillus genera representation. Metformin therapy led to the diminishing of metabolic syndrome (MS) symptoms, which correlated with IM restoration, especially with the growth of Akkermansia spp. and decline of Roseburia populations and their influence on other members of IM. The obtained results allow us to consider from a new point of view the expediency of probiotic A. muciniphila use for MS treatment.
C1 [Ermolenko, Elena; Voropaeva, Lyubov; Lavrenova, Nadezhda; Kotyleva, Maryna; Gladyshev, Nikita; Dmitriev, Alexander; Suvorov, Alexander] Fed State Budgetary Inst, Inst Expt Med, St Petersburg 197376, Russia.
   [Simanenkova, Anna; Minasian, Sarkis; Chernikova, Alena; Timkina, Natalya; Galagudza, Michael; Karonova, Tatiana] Almazov Natl Med Res Ctr, St Petersburg 197341, Russia.
C3 Institute of Experimental Medicine; Almazov National Medical Research
   Centre
RP Ermolenko, E (通讯作者)，Fed State Budgetary Inst, Inst Expt Med, St Petersburg 197376, Russia.
EM lermolenkol@yandex.ru; annasimanenkova@mail.ru; lu_bashka@mail.ru;
   nadezhda.lavrenova.vrn@gmail.com; mariha.lenivaya@mail.ru;
   carkis@yandex.ru; arabicaa@gmail.com; n.timkina2014@yandex.ru;
   krinege@mail.ru; admitriev10@yandex.ru; navivus2@gmail.com;
   galagudza@almazovcentre.ru; karonova@mail.ru
RI ; Suvorov, Alexander/J-6921-2013
OI Gladyshev, Nikita/0000-0003-2732-5676; Suvorov,
   Alexander/0000-0003-2312-5589; Chernikova, Alena/0000-0002-4878-6909;
   Simanenkova, Anna/0000-0003-3300-1280; Alferova,
   Lyubov/0000-0002-0052-0896
FU Ministry of Science and Higher Education of the Russian Federation
   [075-15-2020-902]
FX The work was supported by the Ministry of Science and Higher Education
   of the Russian Federation 075-15-2020-902 Federal State Budgetary
   Scientific Institution "Institute of Experimental Medicine" (FSBSI
   "IEM") Scientific and Educational Center "Molecular bases of interaction
   of microorganisms and human" of the world-class research center "Center
   for personalized Medicine" FSBSI "IEM".
CR Adeshirlarijaney A, 2019, AM J PHYSIOL-ENDOC M, V317, pE1121, DOI 10.1152/ajpendo.00245.2019
   Andreasen AS, 2010, BRIT J NUTR, V104, P1831, DOI 10.1017/S0007114510002874
   Aron RAC, 2021, MICROORGANISMS, V9, DOI 10.3390/microorganisms9030618
   Barreto-Torres G, 2015, AM J PHYSIOL-HEART C, V308, pH749, DOI 10.1152/ajpheart.00414.2014
   Bayrasheva VK, 2016, J DIABETES RES, V2016, DOI 10.1155/2016/8317850
   Bhardwaj S., 2013, INT J PHARM BIOL SCI, V3, P359, DOI DOI 10.1016/J.DSX.2017.03.038
   BONORA E, 1984, CURR MED RES OPIN, V9, P47, DOI 10.1185/03007998409109558
   Borshcev Yu Yu, 2016, Ross Fiziol Zh Im I M Sechenova, V102, P1323
   Borshchev YY, 2021, B EXP BIOL MED+, V170, P613, DOI 10.1007/s10517-021-05117-3
   Borshchev YY, 2019, B EXP BIOL MED+, V166, P440, DOI 10.1007/s10517-019-04368-5
   Brunkwall L, 2017, DIABETOLOGIA, V60, P943, DOI 10.1007/s00125-017-4278-3
   Burovenko IY, 2020, B EXP BIOL MED+, V168, P309, DOI 10.1007/s10517-020-04697-w
   Cani PD, 2017, FRONT MICROBIOL, V8, DOI 10.3389/fmicb.2017.01765
   Cao BY, 2016, J TRADIT CHIN MED, V36, P768
   Chen P, 2014, NUTRITION, V30, P1061, DOI 10.1016/j.nut.2014.03.022
   Dao MC, 2016, GUT, V65, P426, DOI 10.1136/gutjnl-2014-308778
   de Groot P, 2020, GUT, V69, P502, DOI 10.1136/gutjnl-2019-318320
   de la Cuesta-Zuluaga J, 2017, DIABETES CARE, V40, P54, DOI 10.2337/dc16-1324
   DeSantis TZ, 2006, APPL ENVIRON MICROB, V72, P5069, DOI 10.1128/AEM.03006-05
   Esposito K, 2004, NUTR METAB CARDIOVAS, V14, P228, DOI 10.1016/S0939-4753(04)80048-6
   Everard A, 2013, P NATL ACAD SCI USA, V110, P9066, DOI 10.1073/pnas.1219451110
   Festi D, 2014, WORLD J GASTROENTERO, V20, P16079, DOI 10.3748/wjg.v20.i43.16079
   Forslund K, 2015, NATURE, V528, P262, DOI 10.1038/nature15766
   Fuentes S, 2014, ISME J, V8, P1621, DOI 10.1038/ismej.2014.13
   Galagudza M M, 2006, Ross Fiziol Zh Im I M Sechenova, V92, P284
   Gerard C, 2019, FRONT ENDOCRINOL, V10, DOI 10.3389/fendo.2019.00029
   Hampe CS, 2017, ENDOCRINE, V58, P207, DOI 10.1007/s12020-017-1433-z
   Hariri M, 2015, GENES NUTR, V10, DOI 10.1007/s12263-015-0503-1
   Helmstadter J, 2021, ANTIOXIDANTS-BASEL, V10, DOI 10.3390/antiox10081175
   Hill C, 2014, NAT REV GASTRO HEPAT, V11, P506, DOI 10.1038/nrgastro.2014.66
   Koliada A, 2017, BMC MICROBIOL, V17, DOI 10.1186/s12866-017-1027-1
   Kornyushin OV, 2019, B EXP BIOL MED+, V168, P210, DOI 10.1007/s10517-019-04676-w
   Kravchuk E, 2011, EXP DIABETES RES, DOI 10.1155/2011/907496
   Lee CB, 2021, INT J MOL SCI, V22, DOI 10.3390/ijms22073566
   Li X, 2016, J APPL MICROBIOL, V121, P1727, DOI 10.1111/jam.13276
   Luo F, 2019, CARDIOVASC DIABETOL, V18, DOI 10.1186/s12933-019-0860-y
   Machiels K, 2014, GUT, V63, P1275, DOI 10.1136/gutjnl-2013-304833
   Minasian SM, 2013, J CARDIOTHORAC SURG, V8, DOI 10.1186/1749-8090-8-60
   Montandon SA, 2017, GENES-BASEL, V8, DOI 10.3390/genes8100250
   Owen MR, 2000, BIOCHEM J, V348, P607, DOI 10.1042/0264-6021:3480607
   Pernicova I, 2014, NAT REV ENDOCRINOL, V10, P143, DOI 10.1038/nrendo.2013.256
   Rajilic-Stojanovic M, 2014, FEMS MICROBIOL REV, V38, P996, DOI 10.1111/1574-6976.12075
   Remely M, 2016, ENDOCR METAB IMMUNE, V16, P99, DOI 10.2174/1871530316666160831093813
   Rena G, 2017, DIABETOLOGIA, V60, P1577, DOI 10.1007/s00125-017-4342-z
   Rojas E., 2020, GAC M DICA CARACAS, V128, P480, DOI [10.47307/GMC.2020.128.4.5, DOI 10.47307/GMC.2020.128.4.5]
   Sarkar S., 2018, J PRACT CARDIOVASC S, V4, P10, DOI [10.4103/JPCS.JPCS_18_18, DOI 10.4103/JPCS.JPCS_18_18, 10.4103/jpcs.jpcs_18_18]
   Scott KP, 2008, APPL ENVIRON MICROB, V74, P3915, DOI 10.1128/AEM.02807-07
   Shin NR, 2014, GUT, V63, P727, DOI 10.1136/gutjnl-2012-303839
   Simanenkova A, 2021, SCI REP-UK, V11, DOI 10.1038/s41598-021-86132-2
   Sokol H, 2009, INFLAMM BOWEL DIS, V15, P1183, DOI 10.1002/ibd.20903
   Stepensky D, 2002, DRUG METAB DISPOS, V30, P861, DOI 10.1124/dmd.30.8.861
   Suvorov A, 2018, FRONT MICROBIOL, V9, DOI 10.3389/fmicb.2018.01869
   Turnbaugh PJ, 2009, NATURE, V457, P480, DOI 10.1038/nature07540
   Vrieze A, 2012, GASTROENTEROLOGY, V143, P913, DOI 10.1053/j.gastro.2012.06.031
   Wu H, 2017, NAT MED, V23, P850, DOI 10.1038/nm.4345
   Yin YN, 2010, WORLD J GASTROENTERO, V16, P3394, DOI 10.3748/wjg.v16.i27.3394
   Yun SI, 2009, J APPL MICROBIOL, V107, P1681, DOI 10.1111/j.1365-2672.2009.04350.x
   Zhang M, 2008, EXP DIABETES RES, DOI 10.1155/2008/704045
   Zhang Q, 2020, DIABET METAB SYND OB, V13, P5003, DOI 10.2147/DMSO.S286430
   Zhou GC, 2001, J CLIN INVEST, V108, P1167, DOI 10.1172/JCI200113505
   Zhou KQ, 2017, J FUNCT FOODS, V33, P194, DOI 10.1016/j.jff.2017.03.045
NR 61
TC 2
Z9 2
U1 7
U2 12
PU MDPI
PI BASEL
PA ST ALBAN-ANLAGE 66, CH-4052 BASEL, SWITZERLAND
EI 1422-0067
J9 INT J MOL SCI
JI Int. J. Mol. Sci.
PD JUN
PY 2022
VL 23
IS 12
AR 6837
DI 10.3390/ijms23126837
PG 20
WC Biochemistry & Molecular Biology; Chemistry, Multidisciplinary
WE Science Citation Index Expanded (SCI-EXPANDED)
SC Biochemistry & Molecular Biology; Chemistry
GA 2K8CY
UT WOS:000816558300001
PM 35743280
OA Green Published, gold
DA 2023-06-08
ER

PT J
AU Kang, J
   Li, CQ
   Gao, XH
   Liu, ZQ
   Chen, CA
   Luo, DQ
AF Kang, Jie
   Li, Chunqing
   Gao, Xuehui
   Liu, Zhiqin
   Chen, Chuan
   Luo, Duqiang
TI Metformin inhibits tumor growth and affects intestinal flora in diabetic
   tumor-bearing mice
SO EUROPEAN JOURNAL OF PHARMACOLOGY
LA English
DT Article
DE Diabetes; Hepatocellular carcinoma; Intestinal flora; Metformin
ID GUT MICROBIOTA; CANCER
AB Many studies have found that diabetes increases the risk of some cancers such as hepatocellular carcinoma. However, there are few studies on the relationship between the two diseases and their effects on intestinal flora. Therefore, we used streptozotocin and high-fat diet to establish a mouse model of type 2 diabetes, and then inoculated the Huh-7 hepatocellular carcinoma cells to obtain mouse diabetic tumor model. Mice inoculated with Huh-7 cells alone served as control. The tumor size in the diabetic tumor group was significantly higher than that in the tumor group. Our study also showed that the expression levels of inflammation-related factors (TNF alpha, IL1 beta, IL-6, TLR4 and MCP1) in the diabetic tumor group were significantly higher than that in the tumor group. We found that metformin alleviated blood glucose level, reduced the expressions of inflammation-related factors and retarded xenograft tumor growth in the diabetic tumor group, but it couldn't reduce the tumor growth in the tumor group. Subsequent studies found that the content of some short chain fatty acids (SCFAs) including acetic acid, propionic acid and isobutyric acid decreased significantly in diabetic tumor group. Metformin increased short chain fatty acid levels (acetic acid, butyic acid and valeric acid) and enriched the abundance of SCFAproducing bacterial genera such as Ruminococcaceae, Clostridiales, Anaerovorax, Odoribacter and Marvinbryantia. In conclusion, type 2 diabetes could promote the growth of hepatoma cells in mice. Metformin could inhibit the growth of tumor under the condition of diabetes and play a role in the intestinal homeostasis in mice.
C1 [Kang, Jie; Li, Chunqing; Gao, Xuehui; Liu, Zhiqin; Chen, Chuan; Luo, Duqiang] Hebei Univ, Inst Life Sci & Green Dev, Coll Life Sci, Key Lab Microbial Div Res & Applicat Hebei Prov, Baoding 071002, Hebei, Peoples R China.
C3 Hebei University
RP Chen, CA; Luo, DQ (通讯作者)，Hebei Univ, Inst Life Sci & Green Dev, Coll Life Sci, Baoding 071002, Hebei, Peoples R China.
EM hyperchuan@163.com; duqiangluo@163.com
FU National Natural Science Foundation of China [31672070, 30901755];
   Changjiang Scholars and Innovative Research Team in University
   [IRT_15R16]
FX This work was funded by National Natural Science Foundation of China
   [31672070, 30901755], and Changjiang Scholars and Innovative Research
   Team in University [grant number IRT_15R16].
CR Abenavoli L, 2019, NUTRIENTS, V11, DOI 10.3390/nu11112690
   Abudawood M, 2019, J RES MED SCI, V24, DOI 10.4103/jrms.JRMS_242_19
   Aho VTE, 2019, EBIOMEDICINE, V44, P691, DOI 10.1016/j.ebiom.2019.05.064
   Barko PC, 2018, J VET INTERN MED, V32, P9, DOI 10.1111/jvim.14875
   Bonagiri P.R., 2020, CLIN DIABETES, V38, P256, DOI [10.2337/cd19-0077, DOI 10.2337/CD19-0077]
   Canfora EE, 2015, NAT REV ENDOCRINOL, V11, P577, DOI 10.1038/nrendo.2015.128
   Chen MY, 2018, FRONT MICROBIOL, V9, DOI 10.3389/fmicb.2018.02380
   Dong SW, 2021, FRONT ONCOL, V11, DOI 10.3389/fonc.2021.629666
   Duan WX, 2014, BIOMED RES INT, V2014, DOI 10.1155/2014/461917
   Elgendy M, 2019, CANCER CELL, V35, P798, DOI 10.1016/j.ccell.2019.03.007
   Farias AJ, 2020, JNCI CANCER SPECT, V4, DOI 10.1093/jncics/pkaa035
   Garg SK, 2014, DIABETES OBES METAB, V16, P97, DOI 10.1111/dom.12124
   Giovannucci E, 2010, DIABETES CARE, V33, P1674, DOI 10.2337/dc10-0666
   Gopalakrishnan V, 2018, CANCER CELL, V33, P570, DOI 10.1016/j.ccell.2018.03.015
   Granado-Serrano AB, 2019, SCI REP-UK, V9, DOI 10.1038/s41598-019-38874-3
   Gristina V, 2015, BIOMED REP, V3, P131, DOI 10.3892/br.2014.399
   Gungor B, 2016, PLOS ONE, V11, DOI 10.1371/journal.pone.0145878
   Gurung M, 2020, EBIOMEDICINE, V51, DOI 10.1016/j.ebiom.2019.11.051
   Kameyama K, 2014, MICROBES ENVIRON, V29, P427, DOI 10.1264/jsme2.ME14054
   Leng WL, 2021, DIABET METAB SYND OB, V14, P3673, DOI 10.2147/DMSO.S326378
   Li WJ, 2019, J EXP CLIN CANC RES, V38, DOI 10.1186/s13046-019-1309-6
   Lida N, 2019, INT J CANCER, V145, P2701, DOI 10.1002/ijc.32339
   Liu RT, 2020, BRAIN BEHAV IMMUN, V88, P308, DOI 10.1016/j.bbi.2020.03.026
   Liu S, 2020, MOL NEUROBIOL, V57, P5026, DOI 10.1007/s12035-020-02073-3
   Lu S, 2020, ANN TRANSL MED, V8, DOI 10.21037/atm.2020.01.101
   Ma LW, 2019, J EXP CLIN CANC RES, V38, DOI 10.1186/s13046-019-1090-6
   Ma ML, 2020, CELL CYCLE, V19, P2168, DOI 10.1080/15384101.2020.1796036
   Martin-Gallausiaux C, 2021, P NUTR SOC, V80, P37, DOI 10.1017/S0029665120006916
   Matthies C, 2000, INT J SYST EVOL MICR, V50, P1591, DOI 10.1099/00207713-50-4-1591
   Miller B, 2021, INT J MOL SCI, V22, DOI 10.3390/ijms22052757
   Morgan XC, 2012, GENOME BIOL, V13, DOI 10.1186/gb-2012-13-9-r79
   Ormerod KL, 2016, MICROBIOME, V4, DOI 10.1186/s40168-016-0181-2
   Qin JJ, 2012, NATURE, V490, P55, DOI 10.1038/nature11450
   Rahman I, 2021, FRONT ONCOL, V10, DOI 10.3389/fonc.2020.600824
   Ramteke P, 2019, CANCERS, V11, DOI 10.3390/cancers11091402
   Rodriguez J, 2018, CURR OPIN CLIN NUTR, V21, P294, DOI 10.1097/MCO.0000000000000468
   Sah SP, 2016, PHARMACOL REP, V68, P1165, DOI 10.1016/j.pharep.2016.07.010
   Santos-Marcos JA, 2019, J NUTR BIOCHEM, V70, P1, DOI 10.1016/j.jnutbio.2019.03.017
   Song Y, 2020, FOOD RES INT, V137, DOI 10.1016/j.foodres.2020.109410
   Sun QH, 2021, J DIGEST DIS, V22, P246, DOI 10.1111/1751-2980.12988
   Tateishi R, 2021, J GASTROENTEROL, V56, P261, DOI 10.1007/s00535-020-01754-z
   Thingholm LB, 2019, CELL HOST MICROBE, V26, P252, DOI 10.1016/j.chom.2019.07.004
   Wan MLY, 2018, HEPATOBIL SURG NUTR, V7, P11, DOI 10.21037/hbsn.2017.12.07
   Wang JJ, 2019, FRONT MICROBIOL, V10, DOI 10.3389/fmicb.2019.00887
   Wu H, 2017, NAT MED, V23, P850, DOI 10.1038/nm.4345
   Zhang ZW, 2021, PEERJ, V9, DOI 10.7717/peerj.10952
   Zheng JP, 2019, J NUTR BIOCHEM, V71, P16, DOI 10.1016/j.jnutbio.2019.05.013
   Zhuang YX, 2014, PLOS ONE, V9, DOI 10.1371/journal.pone.0108444
NR 48
TC 6
Z9 6
U1 9
U2 26
PU ELSEVIER
PI AMSTERDAM
PA RADARWEG 29, 1043 NX AMSTERDAM, NETHERLANDS
SN 0014-2999
EI 1879-0712
J9 EUR J PHARMACOL
JI Eur. J. Pharmacol.
PD DEC 5
PY 2021
VL 912
AR 174605
DI 10.1016/j.ejphar.2021.174605
EA NOV 2021
PG 10
WC Pharmacology & Pharmacy
WE Science Citation Index Expanded (SCI-EXPANDED)
SC Pharmacology & Pharmacy
GA XQ7OH
UT WOS:000731733400003
PM 34757071
DA 2023-06-08
ER

PT J
AU He, DQ
   Han, H
   Fu, XD
   Liu, AB
   Zhan, YH
   Qiu, HY
   Md, LM
   Zhang, XF
   Wang, XJ
AF He, Daqiang
   Han, Hui
   Fu, Xiaodan
   Liu, Anbing
   Zhan, Yuhong
   Qiu, Haiyan
   Md, Lizhen Ma
   Zhang, Xianfeng
   Wang, Xianjun
TI Metformin Reduces Blood Glucose in Treatment-Naive Type 2 Diabetes by
   Altering the Gut Microbiome
SO CANADIAN JOURNAL OF DIABETES
LA English
DT Article
DE gut microbiome; metformin; T2D
ID INSULIN-RESISTANCE
AB Background: Our aim in this study was to better understand the causality of metformin and gut microbiome in the treatment of type 2 diabetes (T2D). Methods: This study was conducted on individuals with newly diagnosed and treatment-naive T2D. We used 16S rRNA sequencing to assess the effect of metformin on composition and diversity of the gut microbiota. We also compared the differences in relative abundance of gut microbiome at the genus level in patients with treatment-naive T2D before and after 2 months of metformin treatment. Spearman's rank correlation coefficient analysis was used to identify genus abundance in relation to blood glucose and related factors. Results: Metformin significantly reduced blood glucose and levels of the related factors in treatment naive individuals with T2D after 2 months of treatment. The 16S rRNA sequencing showed that metformin treatment altered composition and diversity of gut microbiome. Megamonas and Klebsiella in the T2D groups were significantly higher compared with the control group. Metformin treatment caused a significant reduction in Megamonas and Klebsiella. Spearman's rank correlation coefficient analysis showed a significant positive correlation between Megamonas and blood glucose, glycated hemoglobin (A1C), serum fructosamine and alanine aminotranferase (ALT). Klebsiella showed a significant positive correlation between A1C and ALT. Conclusion: Metformin reduces blood glucose in T2D by interacting with different gut bacteria, possibly Megamonas and Klebsiella pneumoniae.(c) 2021 Canadian Diabetes Association.
C1 [He, Daqiang; Liu, Anbing; Wang, Xianjun] Zhejiang Univ, Affiliated Hangzhou Peoples Hosp 1, Dept Lab Med, Sch Med, Hangzhou, Zhejiang, Peoples R China.
   [Han, Hui; Fu, Xiaodan; Zhan, Yuhong; Qiu, Haiyan] Zhejiang Univ, Affiliated Hangzhou Peoples Hosp 1, Dept Endocrinol, Sch Med, Hangzhou, Zhejiang, Peoples R China.
   [Md, Lizhen Ma; Zhang, Xianfeng] Zhejiang Univ, Affiliated Hangzhou Peoples Hosp 1, Dept Rheumatol, Sch Med, Hangzhou, Zhejiang, Peoples R China.
   [Wang, Xianjun] Zhejiang Univ Sch Med, Affiliated Hangzhou Peoples Hosp 1, Dept Lab Med, Sch Med, Hangzhou 310006, Zhejiang, Peoples R China.
C3 Zhejiang University; Zhejiang University; Zhejiang University
RP Wang, XJ (通讯作者)，Zhejiang Univ Sch Med, Affiliated Hangzhou Peoples Hosp 1, Dept Lab Med, Sch Med, Hangzhou 310006, Zhejiang, Peoples R China.
EM wangxianjun0525@163.com
RI Zhang, XZ/HJA-4189-2022; He, Daqiang/C-8264-2012; zhang,
   xian/GYA-0290-2022
FU Zhejiang Province Health Technology [2019RC235, 2019ZD014, 2020KY209];
   Hangzhou Health Science and Technology [A2020125]; Hangzhou Science and
   Technology [20150733Q10]
FX Acknowledgments This study was supported by Zhejiang Province Health
   Technology (Grant Nos. 2019RC235, 2019ZD014 and 2020KY209) , Hangzhou
   Health Science and Technology (Grant No. A2020125) and Hangzhou Science
   and Technology (Grant No. 20150733Q10) .
CR Barengolts E, 2018, PLOS ONE, V13, DOI 10.1371/journal.pone.0194171
   Tonucci L, 2017, CRIT REV FOOD SCI, V57, P2296, DOI 10.1080/10408398.2014.934438
   Chen JW, 2019, BMC UROL, V19, DOI 10.1186/s12894-019-0506-0
   Chen W, 2019, J SURG RES, V239, P67, DOI 10.1016/j.jss.2018.12.004
   Chen XD, 2021, J MICROBIOL IMMUNOL, V54, P213, DOI 10.1016/j.jmii.2019.05.013
   Chen YX, 2019, BMC PHARMACOL TOXICO, V20, DOI 10.1186/s40360-019-0321-y
   Choi YH, 2007, INT J PHARM, V337, P194, DOI 10.1016/j.ijpharm.2007.01.001
   Diener C, 2020, MSYSTEMS, V5, DOI 10.1128/mSystems.00606-19
   Forslund K, 2017, NATURE, V545, P116, DOI 10.1038/nature22318
   Forslund K, 2015, NATURE, V528, P262, DOI 10.1038/nature15766
   Gaike AH, 2020, MSYSTEMS, V5, DOI 10.1128/mSystems.00578-19
   Greer RL, 2016, NAT COMMUN, V7, DOI 10.1038/ncomms13329
   Gurung M, 2020, EBIOMEDICINE, V51, DOI 10.1016/j.ebiom.2019.11.051
   Hostalek U, 2015, DRUGS, V75, P1071, DOI 10.1007/s40265-015-0416-8
   Kuang YS, 2016, SCI REP-UK, V6, DOI 10.1038/srep36666
   Liu S, 2019, MICROORGANISMS, V7, DOI 10.3390/microorganisms7060176
   Munoz-Garach A, 2016, ENDOCRINOL NUTR, V63, P560, DOI 10.1016/j.endonu.2016.07.008
   Patel TP, 2016, HEART FAIL REV, V21, P11, DOI 10.1007/s10741-015-9515-6
   Patterson E, 2016, POSTGRAD MED J, V92, P286, DOI 10.1136/postgradmedj-2015-133285
   Ren S M, 2019, Zhonghua Gan Zang Bing Za Zhi, V27, P369, DOI 10.3760/cma.j.issn.1007-3418.2019.05.009
   Rosario D, 2018, FRONT PHYSIOL, V9, DOI 10.3389/fphys.2018.00775
   Sacerdote A, 2019, CURR DIABETES REP, V19, DOI 10.1007/s11892-019-1201-y
   Sanchez-Rangel E, 2017, DIABETOLOGIA, V60, P1586, DOI 10.1007/s00125-017-4336-x
   Sun LL, 2018, NAT MED, V24, P1919, DOI 10.1038/s41591-018-0222-4
   Vallianou NG, 2019, HORM-INT J ENDOCRINO, V18, P141, DOI 10.1007/s42000-019-00093-w
   Wirth R, 2014, PLOS ONE, V9, DOI 10.1371/journal.pone.0110440
   Wu H, 2017, NAT MED, V23, P850, DOI 10.1038/nm.4345
   Yaribeygi H, 2019, J CELL PHYSIOL, V234, P8152, DOI 10.1002/jcp.27603
   Yuan Y, 2020, BIOMED PHARMACOTHER, V127, DOI 10.1016/j.biopha.2020.110182
NR 29
TC 3
Z9 3
U1 4
U2 8
PU ELSEVIER
PI AMSTERDAM
PA RADARWEG 29, 1043 NX AMSTERDAM, NETHERLANDS
SN 1499-2671
EI 2352-3840
J9 CAN J DIABETES
JI Can. J. Diabetes
PD MAR
PY 2022
VL 46
IS 2
BP 150
EP 156
DI 10.1016/j.jcjd.2021.08.001
PG 7
WC Endocrinology & Metabolism
WE Science Citation Index Expanded (SCI-EXPANDED)
SC Endocrinology & Metabolism
GA 0Z8MZ
UT WOS:000791326900008
PM 35148952
DA 2023-06-08
ER

PT J
AU Forslund, K
   Hildebrand, F
   Nielsen, T
   Falony, G
   Le Chatelier, E
   Sunagawa, S
   Prifti, E
   Vieira-Silva, S
   Gudmundsdottir, V
   Pedersen, HK
   Arumugam, M
   Kristiansen, K
   Voigt, AY
   Vestergaard, H
   Hercog, R
   Costea, PI
   Kultima, JR
   Li, JH
   Jorgensen, T
   Levenez, F
   Dore, J
   Nielsen, HB
   Brunak, S
   Raes, J
   Hansen, T
   Wang, J
   Ehrlich, SD
   Bork, P
   Pedersen, O
AF Forslund, Kristoffer
   Hildebrand, Falk
   Nielsen, Trine
   Falony, Gwen
   Le Chatelier, Emmanuelle
   Sunagawa, Shinichi
   Prifti, Edi
   Vieira-Silva, Sara
   Gudmundsdottir, Valborg
   Pedersen, Helle Krogh
   Arumugam, Manimozhiyan
   Kristiansen, Karsten
   Voigt, Anita Yvonne
   Vestergaard, Henrik
   Hercog, Rajna
   Costea, Paul Igor
   Kultima, Jens Roat
   Li, Junhua
   Jorgensen, Torben
   Levenez, Florence
   Dore, Joel
   Nielsen, H. Bjorn
   Brunak, Soren
   Raes, Jeroen
   Hansen, Torben
   Wang, Jun
   Ehrlich, S. Dusko
   Bork, Peer
   Pedersen, Oluf
CA MetaHIT Consortium
TI Disentangling type 2 diabetes and metformin treatment signatures in the
   human gut microbiota
SO NATURE
LA English
DT Article
ID SP-NOV.; IDENTIFICATION; CLOSTRIDIUM; METAGENOME; GENOMES; HEALTH; COLI;
   LIFE; RAT
AB In recent years, several associations between common chronic human disorders and altered gut microbiome composition and function have been reported(1,2). In most of these reports, treatment regimens were not controlled for and conclusions could thus be confounded by the effects of various drugs on the microbiota, which may obscure microbial causes, protective factors or diagnostically relevant signals. Our study addresses disease and drug signatures in the human gut microbiome of type 2 diabetes mellitus (T2D). Two previous quantitative gut metagenomics studies of T2D patients that were unstratified for treatment yielded divergent conclusions regarding its associated gut microbial dysbiosis(3,4). Here we show, using 784 available human gut metagenomes, how antidiabetic medication confounds these results, and analyse in detail the effects of the most widely used antidiabetic drug metformin. We provide support for microbial mediation of the therapeutic effects of metformin through short-chain fatty acid production, as well as for potential microbiota-mediated mechanisms behind known intestinal adverse effects in the form of a relative increase in abundance of Escherichia species. Controlling for metformin treatment, we report a unified signature of gut microbiome shifts in T2D with a depletion of butyrate-producing taxa(3,4). These in turn cause functional microbiome shifts, in part alleviated by metformin-induced changes. Overall, the present study emphasizes the need to disentangle gut microbiota signatures of specific human diseases from those of medication.
C1 [Forslund, Kristoffer; Hildebrand, Falk; Sunagawa, Shinichi; Voigt, Anita Yvonne; Hercog, Rajna; Costea, Paul Igor; Kultima, Jens Roat; Bork, Peer] European Mol Biol Lab, Struct & Computat Biol Unit, D-69117 Heidelberg, Germany.
   [Hildebrand, Falk; Falony, Gwen; Vieira-Silva, Sara; Raes, Jeroen] Katholieke Univ Leuven, VIB Ctr Biol Dis, B-3000 Leuven, Belgium.
   [Hildebrand, Falk; Raes, Jeroen] Vrije Univ Brussel, Dept Biosci Engn, B-1040 Brussels, Belgium.
   [Nielsen, Trine; Arumugam, Manimozhiyan; Vestergaard, Henrik; Hansen, Torben; Pedersen, Oluf] Univ Copenhagen, Fac Hlth & Med Sci, Novo Nordisk Fdn, Ctr Basic Metab Res, DK-2200 Copenhagen, Denmark.
   [Falony, Gwen; Vieira-Silva, Sara; Raes, Jeroen] Katholieke Univ Leuven, Rega Inst Med Res, Dept Microbiol & Immunol, Lab Mol Bacteriol, B-3000 Leuven, Belgium.
   [Le Chatelier, Emmanuelle; Prifti, Edi; Levenez, Florence; Dore, Joel; Ehrlich, S. Dusko] INRA, MICALIS, F-78352 Jouy En Josas, France.
   [Le Chatelier, Emmanuelle; Prifti, Edi; Levenez, Florence; Dore, Joel; Ehrlich, S. Dusko] INRA, Metagenopolis, F-78352 Jouy En Josas, France.
   [Prifti, Edi] Inst Cardiometab & Nutr, F-75013 Paris, France.
   [Gudmundsdottir, Valborg; Pedersen, Helle Krogh; Nielsen, H. Bjorn; Brunak, Soren] Tech Univ Denmark, Ctr Biol Sequence Anal, Dept Syst Biol, DK-2800 Lyngby, Denmark.
   [Kristiansen, Karsten; Wang, Jun] Univ Copenhagen, Dept Biol, DK-2100 Copenhagen, Denmark.
   [Voigt, Anita Yvonne] Univ Heidelberg Hosp, Inst Pathol, Dept Appl Tumor Biol, D-69120 Heidelberg, Germany.
   [Voigt, Anita Yvonne; Bork, Peer] Heidelberg Univ, Mol Med Partnership Unit, D-69120 Heidelberg, Germany.
   [Voigt, Anita Yvonne; Bork, Peer] European Mol Biol Lab, D-69120 Heidelberg, Germany.
   [Li, Junhua; Wang, Jun] Bejing Genom Inst BGI Shenzhen, Shenzhen 518083, Peoples R China.
   [Jorgensen, Torben] Capital Reg Denmark, Res Ctr Prevent & Hlth, DK-2600 Glostrup, Denmark.
   [Jorgensen, Torben] Univ Copenhagen, Fac Hlth & Med Sci, Dept Publ Hlth, DK-2600 Copenhagen, Denmark.
   [Jorgensen, Torben] Aalborg Univ, Fac Med, DK-9100 Aalborg, Denmark.
   [Brunak, Soren] Univ Copenhagen, Fac Hlth & Med Sci, Novo Nordisk Fdn, Ctr Prot Res,Dis Syst Biol, DK-2200 Copenhagen, Denmark.
   [Hansen, Torben] Univ Southern Denmark, Fac Hlth Sci, DK-5000 Odense, Denmark.
   [Wang, Jun] King Abdulaziz Univ, Princess Al Jawhara Albrahim Ctr Excellence Res H, Jeddah 80205, Saudi Arabia.
   [Wang, Jun] Macau Univ Sci & Technol, Taipa, Macau, Peoples R China.
   [Wang, Jun] Univ Hong Kong, Dept Med, Hong Kong, Hong Kong, Peoples R China.
   [Wang, Jun] Univ Hong Kong, State Key Lab Pharmaceut Biotechnol, Hong Kong, Hong Kong, Peoples R China.
   [Ehrlich, S. Dusko] Kings Coll London, Guys Hosp, Dent Inst Cent Off, Ctr Host Microbiome Interact, London SE1 9RT, England.
   [Bork, Peer] Max Delbruck Ctr Mol Med, D-13125 Berlin, Germany.
   [Bork, Peer] Univ Wurzburg, Dept Bioinformat, D-97074 Wurzburg, Germany.
C3 European Molecular Biology Laboratory (EMBL); Flanders Institute for
   Biotechnology (VIB); KU Leuven; Vrije Universiteit Brussel; Novo Nordisk
   Foundation; University of Copenhagen; KU Leuven; AgroParisTech; INRAE;
   UDICE-French Research Universities; Universite Paris Saclay; INRAE;
   UDICE-French Research Universities; Universite Paris Saclay;
   UDICE-French Research Universities; Sorbonne Universite; Technical
   University of Denmark; University of Copenhagen; Ruprecht Karls
   University Heidelberg; Ruprecht Karls University Heidelberg; European
   Molecular Biology Laboratory (EMBL); Beijing Genomics Institute (BGI);
   University of Copenhagen; Aalborg University; Novo Nordisk Foundation;
   University of Copenhagen; University of Southern Denmark; King Abdulaziz
   University; Macau University of Science & Technology; University of Hong
   Kong; University of Hong Kong; Guy's & St Thomas' NHS Foundation Trust;
   University of London; King's College London; Helmholtz Association; Max
   Delbruck Center for Molecular Medicine; University of Wurzburg
RP Ehrlich, SD (通讯作者)，INRA, MICALIS, F-78352 Jouy En Josas, France.
EM dusko.ehrlich@jouy.inra.fr; bork@embl.de; oluf@sund.ku.dk
RI Knol, Jan/A-2178-2010; Guarner, Francisco/ABF-1192-2020; Tap,
   Julien/E-5760-2010; Forslund, Sofia K/Y-2393-2019; LE CHATELIER,
   Emmanuelle/O-1243-2017; Pedersen, Oluf/Z-1731-2019; Falony,
   Gwen/AAN-5011-2020; Nielsen, Henrik Bjørn/B-8961-2019; Bork,
   Peer/F-1813-2013; Arumugam, Manimozhiyan/AAJ-2394-2020; LI,
   Junhua/AAG-3919-2019; Borruel, Natalia/AFO-6891-2022; raes,
   jeroen/D-7835-2018; Dore, Joel/ABA-8921-2020; Prifti, Edi/F-3967-2019;
   GUEDON, Eric/N-8624-2019; Arumugam, Manimozhiyan/E-1211-2011; Guedon,
   Eric/S-5635-2016; Vieira-Silva, Sara/ABE-1247-2021; Sunagawa,
   Shinichi/Q-5950-2019; Vieira-Silva, Sara/HLH-1768-2023; Ehrlich,
   S./Y-2423-2019; Kristiansen, Karsten/J-5148-2014; Ho, Igor
   Osorio/AAG-8616-2020; Knol, Jan/AAL-6487-2020; Nielsen,
   trine/HJZ-4867-2023; Hildebrand, Falk/K-1914-2014; Jørgensen,
   Torben/Z-1335-2018; Pedersen, Oluf/AAG-8015-2020; BLOTTIERE, Hervé
   M/C-6120-2011; Sicheritz-Ponten, Thomas/A-4325-2017; Brunak,
   Soren/O-6621-2016; Dore, Joel/I-1799-2014
OI Knol, Jan/0000-0002-2103-5961; Guarner, Francisco/0000-0002-4051-0836;
   Tap, Julien/0000-0001-8998-5413; LE CHATELIER,
   Emmanuelle/0000-0002-2724-0536; Pedersen, Oluf/0000-0002-3321-3972;
   Falony, Gwen/0000-0003-2450-0782; Nielsen, Henrik
   Bjørn/0000-0003-2281-5713; Bork, Peer/0000-0002-2627-833X; Arumugam,
   Manimozhiyan/0000-0002-0886-9101; LI, Junhua/0000-0001-6784-1873;
   Borruel, Natalia/0000-0002-4449-2292; raes, jeroen/0000-0002-1337-041X;
   Prifti, Edi/0000-0001-8861-1305; GUEDON, Eric/0000-0002-0901-4447;
   Arumugam, Manimozhiyan/0000-0002-0886-9101; Guedon,
   Eric/0000-0002-0901-4447; Vieira-Silva, Sara/0000-0002-4616-7602;
   Sunagawa, Shinichi/0000-0003-3065-0314; Vieira-Silva,
   Sara/0000-0002-4616-7602; Ehrlich, S./0000-0002-7563-4046; Kristiansen,
   Karsten/0000-0002-6024-0917; Knol, Jan/0000-0002-2103-5961; Nielsen,
   trine/0000-0002-2066-7895; Hildebrand, Falk/0000-0002-0078-8948;
   BLOTTIERE, Hervé M/0000-0002-8390-0607; Chaysavanh,
   Manichanh/0000-0002-2287-4003; Hansen, Torben/0000-0001-8748-3831;
   Pelletier, Eric/0000-0003-4228-1712; Forslund, Sofia
   K/0000-0003-4285-6993; Varela Castro, Encarna/0000-0001-6334-9320;
   Costea, Paul Igor/0000-0003-1645-3947; Voigt, Anita
   Yvonne/0000-0002-6794-0385; Sicheritz-Ponten,
   Thomas/0000-0001-6615-1141; Gudmundsdottir, Valborg/0000-0002-7459-1603;
   Brunak, Soren/0000-0003-0316-5866; Burgdorf,
   Kristoffer/0000-0001-5814-6844; Vestergaard, Henrik/0000-0003-3090-269X;
   Jorgensen, Torben/0000-0001-9453-2830; Pedersen, Helle
   Krogh/0000-0001-9609-7377; Derrien, Muriel/0000-0001-8841-9153; Dore,
   Joel/0000-0002-8756-0718
FU European Community [HEALTH-F4-2007-201052, HEALTH-2012-305312,
   HEALTH-2010-261376]; Metagenopolis grant [ANR-11-DPBS-0001]; European
   Research Council [268985]; European Union [600375]; Lundbeck Foundation
   Centre for Applied Medical Genomics in Personalized Disease Prediction,
   Prevention and Care (LuCamp); Novo Nordisk Foundation [NNF14CC0001];
   European Molecular Biology Laboratory (EMBL); Novo Nordisk Foundation;
   Innovation Fund Denmark through the MicrobDiab project
FX The authors wish to thank A. Forman, T. Lorentzen, B. Andreasen, G. J.
   Klavsen and M. J. Nielsen for technical assistance, and T. F. Toldsted
   and G. Lademann for management assistance. J. Nielsen and F. Backhed are
   thanked for providing access to T2D metagenome data and metformin
   treatment status before publication<SUP>4</SUP>. V. Benes and the
   GeneCore facility of EMBL Heidelberg are thanked for their assistance
   with the metformin signature validation experiments, as is Y. Yuan for
   assistance with computer infrastructure. This research has received
   funding from European Community's Seventh Framework Program
   (FP7/2007-2013): MetaHIT, grant agreement HEALTH-F4-2007-201052,
   MetaCardis, grant agreement HEALTH-2012-305312, International Human
   Microbiome Standards, grant agreement HEALTH-2010-261376, as well as
   from the Metagenopolis grant ANR-11-DPBS-0001, from the European
   Research Council CancerBiome project, contract number 268985, and from
   the European Union HORIZON 2020 programme, under Marie Sklodowska-Curie
   grant agreement 600375. Additional funding came from The Lundbeck
   Foundation Centre for Applied Medical Genomics in Personalized Disease
   Prediction, Prevention and Care (LuCamp, http://www.lucamp.org), the
   Novo Nordisk Foundation (grant NNF14CC0001), and the European Molecular
   Biology Laboratory (EMBL). The Novo Nordisk Foundation Center for Basic
   Metabolic Research is an independent Research Center at the University
   of Copenhagen partially funded by an unrestricted donation from the Novo
   Nordisk Foundation (http://www.metabol.ku.dk). Additional funding for
   the validation experiments was provided by the Innovation Fund Denmark
   through the MicrobDiab project.
CR Abeel T, 2009, BIOINFORMATICS, V25, pI313, DOI 10.1093/bioinformatics/btp191
   Anderson MJ, 2001, AUSTRAL ECOL, V26, P32, DOI 10.1046/j.1442-9993.2001.01070.x
   Arumugam M, 2010, BIOINFORMATICS, V26, P2977, DOI 10.1093/bioinformatics/btq536
   BENJAMINI Y, 1995, J R STAT SOC B, V57, P289, DOI 10.1111/j.2517-6161.1995.tb02031.x
   Biltoft-Jensen A., 2005, DFVF PUBLICATION, V11
   Cabreiro F, 2013, CELL, V153, P228, DOI 10.1016/j.cell.2013.02.035
   Cho I, 2012, NAT REV GENET, V13, P260, DOI 10.1038/nrg3182
   Croset M, 2001, DIABETES, V50, P740, DOI 10.2337/diabetes.50.4.740
   CZYZYK A, 1968, DIABETES, V17, P492, DOI 10.2337/diab.17.8.492
   De Vadder F, 2014, CELL, V156, P84, DOI 10.1016/j.cell.2013.12.016
   de Vos WM, 2013, NATURE, V498, P48, DOI 10.1038/nature12251
   Dixon P, 2003, J VEG SCI, V14, P927, DOI 10.1111/j.1654-1103.2003.tb02228.x
   Edgar RC, 2013, NAT METHODS, V10, P996, DOI [10.1038/nmeth.2604, 10.1038/NMETH.2604]
   Edgar RC, 2011, BIOINFORMATICS, V27, P2194, DOI 10.1093/bioinformatics/btr381
   Everard A, 2013, P NATL ACAD SCI USA, V110, P9066, DOI 10.1073/pnas.1219451110
   Friedman J, 2010, J STAT SOFTW, V33, P1, DOI 10.18637/jss.v033.i01
   Gerritsen J, 2014, INT J SYST EVOL MICR, V64, P1600, DOI 10.1099/ijs.0.059543-0
   Haraldsdottir J., 1998, PORTIONSSTORLEKER NO
   Hildebrand F, 2014, MICROBIOME, V2, DOI 10.1186/2049-2618-2-30
   Hildebrand F, 2013, GENOME BIOL, V14, DOI 10.1186/gb-2013-14-1-r4
   Hildebrand F, 2012, BMC GENOMICS, V13, DOI 10.1186/1471-2164-13-514
   Hothorn T, 2006, AM STAT, V60, P257, DOI 10.1198/000313006X118430
   Jorgensen Torben, 2003, Eur J Cardiovasc Prev Rehabil, V10, P377
   Kanehisa M, 2008, NUCLEIC ACIDS RES, V36, pD480, DOI 10.1093/nar/gkm882
   Karlsson FH, 2013, NATURE, V498, P99, DOI 10.1038/nature12198
   Kultima JR, 2012, PLOS ONE, V7, DOI 10.1371/journal.pone.0047656
   Larsen N, 2010, PLOS ONE, V5, DOI 10.1371/journal.pone.0009085
   Le Chatelier E, 2013, NATURE, V500, P541, DOI 10.1038/nature12506
   Lee H, 2014, APPL ENVIRON MICROB, V80, P5935, DOI 10.1128/AEM.01357-14
   Li JH, 2014, NAT BIOTECHNOL, V32, P834, DOI 10.1038/nbt.2942
   Li WZ, 2006, BIOINFORMATICS, V22, P1658, DOI 10.1093/bioinformatics/btl158
   Madden T., 2002, NCBI HDB, V2nd
   Magoc T, 2011, BIOINFORMATICS, V27, P2957, DOI 10.1093/bioinformatics/btr507
   Messori S, 2013, VET MICROBIOL, V162, P173, DOI 10.1016/j.vetmic.2012.09.001
   Moller A., 2002, FODEVAREDATABANKEN V
   Napolitano A, 2014, PLOS ONE, V9, DOI 10.1371/journal.pone.0100778
   Nielsen HB, 2014, NAT BIOTECHNOL, V32, P822, DOI 10.1038/nbt.2939
   Organization WH, 1999, DEF DIAGN CLASS DI 1, DOI DOI 10.1002/(SICI)1096-9136(199807)15:7
   Pernicova I, 2014, NAT REV ENDOCRINOL, V10, P143, DOI 10.1038/nrendo.2013.256
   Powell S, 2012, NUCLEIC ACIDS RES, V40, pD284, DOI 10.1093/nar/gkr1060
   Qin JJ, 2012, NATURE, V490, P55, DOI 10.1038/nature11450
   Quast Christian, 2013, Nucleic Acids Res, V41, pD590, DOI 10.1093/nar/gks1219
   Sato J, 2014, DIABETES CARE, V37, P2343, DOI 10.2337/dc13-2817
   Schellenberg ES, 2013, ANN INTERN MED, V159, P543, DOI 10.7326/0003-4819-159-8-201310150-00007
   Shin NR, 2014, GUT, V63, P727, DOI 10.1136/gutjnl-2012-303839
   Shreiner AB, 2015, CURR OPIN GASTROEN, V31, P69, DOI 10.1097/MOG.0000000000000139
   Song YL, 2004, ANAEROBE, V10, P179, DOI 10.1016/j.anaerobe.2004.04.004
   Sunagawa S, 2015, SCIENCE, V348, DOI 10.1126/science.1261359
   Sunagawa S, 2013, NAT METHODS, V10, P1196, DOI [10.1038/nmeth.2693, 10.1038/NMETH.2693]
   Wickham H, 2009, USE R, P1, DOI 10.1007/978-0-387-98141-3
   Winter SE, 2013, SCIENCE, V339, P708, DOI 10.1126/science.1232467
   Zhang XY, 2013, PLOS ONE, V8, DOI 10.1371/journal.pone.0071108
NR 52
TC 1219
Z9 1289
U1 24
U2 614
PU NATURE PORTFOLIO
PI BERLIN
PA HEIDELBERGER PLATZ 3, BERLIN, 14197, GERMANY
SN 0028-0836
EI 1476-4687
J9 NATURE
JI Nature
PD DEC 10
PY 2015
VL 528
IS 7581
BP 262
EP +
DI 10.1038/nature15766
PG 12
WC Multidisciplinary Sciences
WE Science Citation Index Expanded (SCI-EXPANDED)
SC Science & Technology - Other Topics
GA CX9VH
UT WOS:000366053300041
PM 26633628
OA Green Submitted, Green Accepted
HC Y
HP N
DA 2023-06-08
ER

PT J
AU Zhang, Q
   Hu, N
AF Zhang, Qi
   Hu, Nan
TI Effects of Metformin on the Gut Microbiota in Obesity and Type 2
   Diabetes Mellitus
SO DIABETES METABOLIC SYNDROME AND OBESITY-TARGETS AND THERAPY
LA English
DT Review
DE metformin; gut microbiota; obesity; type 2 diabetes mellitus
ID DIET-INDUCED OBESITY; BILE-ACIDS; CLOSTRIDIUM-DIFFICILE; METABOLIC
   BENEFITS; GLUCOSE; INFLAMMATION; ASSOCIATION; ENDOTOXEMIA; METAGENOME;
   RESISTANCE
AB Metformin is a first-line treatment for type 2 diabetes mellitus (T2DM); however, its underlying mechanism is not fully understood. Gut microbiota affect the development and progression of T2DM. In recent years, an increasing number of studies has focused on the relationship between metformin and gut microbiota, suggesting that metformin might exert part of its hypoglycemic effect through these microbes. However, most of these results were not consistent due to the complex composition of the microbiota, the differences between species, the large variation between individuals, and the differences in experimental design, bringing great obstacle for our better understanding of the effects of metformin on the gut microbiota. Here, we reviewed the published papers concerning about the impacts of metformin on the gut microbiota of mice, rats, and humans with obesity or T2DM, and summarized the changes of gut microbiota composition caused by metformin and the possible underlying hypoglycemic mechanism which is related to gut microbiota. It was found that the proportions of some microbiota, such as phyla Bacteroidetes and Verrucomicrobia and genera Akketmansia, Bacteroides and Escherichia, were significantly affected by metformin in several studies. Metformin may exert part of hypoglycemic effects by altering the gut microbiota in ways that maintain the integrity of the intestinal barrier, promote the production of short-chain fatty acids (SCFAs), regulate bile acid metabolism, and improve glucose homeostasis.
C1 [Zhang, Qi] Changzhou 7 Peoples Hosp, Dept Pharm, Changzhou 213000, Jiangsu, Peoples R China.
   [Hu, Nan] Soochow Univ, Affiliated Hosp 3, Dept Pharm, Changzhou 213000, Jiangsu, Peoples R China.
C3 Soochow University - China
RP Hu, N (通讯作者)，Soochow Univ, Affiliated Hosp 3, Dept Pharm, Changzhou 213000, Jiangsu, Peoples R China.
EM hn_324@163.com
FU National Science Foundation of China [81503136]; Changzhou High-Level
   Medical Talents Training Project [2016CZBJ010]
FX This study was funded by the National Science Foundation of China (No:
   81503136) and the Changzhou High-Level Medical Talents Training Project
   (No: 2016CZBJ010).
CR Ahmad A, 2019, PLOS ONE, V14, DOI 10.1371/journal.pone.0226372
   Ahmadi S, 2020, J GERONTOL A-BIOL, V75, pE9, DOI 10.1093/gerona/glaa056
   Backhed F, 2012, NUTR REV, V70, pS14, DOI 10.1111/j.1753-4887.2012.00496.x
   Barengolts E, 2018, PLOS ONE, V13, DOI 10.1371/journal.pone.0194171
   Bauer PV, 2018, CELL METAB, V27, P101, DOI 10.1016/j.cmet.2017.09.019
   Bibbo S, 2016, EUR REV MED PHARMACO, V20, P4742
   Bornstein S, 2017, ENDOCRINOLOGY, V158, P3369, DOI 10.1210/en.2017-00299
   Brandt A, 2019, SCI REP-UK, V9, DOI 10.1038/s41598-019-43228-0
   Bryrup T, 2019, DIABETOLOGIA, V62, P1024, DOI 10.1007/s00125-019-4848-7
   Burcelin R, 2011, ACTA DIABETOL, V48, P257, DOI 10.1007/s00592-011-0333-6
   Cani PD, 2008, DIABETES, V57, P1470, DOI 10.2337/db07-1403
   Cani PD, 2017, FRONT MICROBIOL, V8, DOI 10.3389/fmicb.2017.01765
   Cani PD, 2012, GUT MICROBES, V3, P279, DOI 10.4161/gmic.19625
   Carter D, 2003, DIABETES OBES METAB, V5, P120, DOI 10.1046/j.1463-1326.2003.00252.x
   Caspard H, 2018, DIABETES OBES METAB, V20, P667, DOI 10.1111/dom.13143
   Chandel NS, 2016, CELL METAB, V23, P569, DOI 10.1016/j.cmet.2016.03.010
   Chavez-Carbajal A, 2020, MICROORGANISMS, V8, DOI 10.3390/microorganisms8010094
   Chen C, 2018, FOOD FUNCT, V9, P3732, DOI [10.1039/C7FO01346A, 10.1039/c7fo01346a]
   Chen LC, 2019, FOOD FUNCT, V10, P4372, DOI [10.1039/C9FO00406H, 10.1039/c9fo00406h]
   Chung E, 2020, NUTR RES, V77, P97, DOI 10.1016/j.nutres.2020.04.001
   Coughlan KA, 2014, DIABET METAB SYND OB, V7, P241, DOI 10.2147/DMSO.S43731
   Cui HX, 2019, FRONT MICROBIOL, V10, DOI 10.3389/fmicb.2019.01423
   de la Cuesta-Zuluaga J, 2017, DIABETES CARE, V40, P54, DOI 10.2337/dc16-1324
   De Vadder F, 2014, CELL, V156, P84, DOI 10.1016/j.cell.2013.12.016
   Delzenne NM, 2015, DIABETOLOGIA, V58, P2206, DOI 10.1007/s00125-015-3712-7
   [邓冠华 Deng Guanhua], 2014, [生态科学, Ecologic Science], V33, P851
   Ejtahed HS, 2019, EUR J ENDOCRINOL, V180, P165, DOI [10.1530/EJE-18-0826, 10.1530/eje-18-0826]
   Elbere I, 2018, PLOS ONE, V13, DOI 10.1371/journal.pone.0204317
   Fava S, 2014, CURR DIABETES REV, V10, P302, DOI 10.2174/1573399810666141030125830
   Foretz M, 2010, J CLIN INVEST, V120, P2355, DOI 10.1172/JCI40671
   Forslund K, 2015, NATURE, V528, P262, DOI 10.1038/nature15766
   Gao K, 2018, PHARMACOL RES, V130, P93, DOI 10.1016/j.phrs.2018.01.011
   Hiel S, 2020, CLIN NUTR, V39, P3618, DOI 10.1016/j.clnu.2020.04.005
   Horakova O, 2019, SCI REP-UK, V9, DOI 10.1038/s41598-019-42531-0
   Huang F, 2018, INT J FOOD SCI NUTR, V69, P729, DOI 10.1080/09637486.2017.1408059
   Ji SQ, 2019, FRONT ENDOCRINOL, V10, DOI 10.3389/fendo.2019.00704
   Karlsson FH, 2013, NATURE, V498, P99, DOI 10.1038/nature12198
   Khat-udomkiri N, 2020, FOOD SCI NUTR, V8, P428, DOI 10.1002/fsn3.1327
   Koh A, 2016, CELL, V165, P1332, DOI 10.1016/j.cell.2016.05.041
   Larsen N, 2010, PLOS ONE, V5, DOI 10.1371/journal.pone.0009085
   Lee H, 2018, GERONTOLOGIST, V58, P159, DOI 10.1093/geront/gnx050
   Lee H, 2014, APPL ENVIRON MICROB, V80, P5935, DOI 10.1128/AEM.01357-14
   Ley RE, 2008, SCIENCE, V320, P1647, DOI 10.1126/science.1155725
   Li QZ, 2020, FRONT ENDOCRINOL, V10, DOI 10.3389/fendo.2019.00939
   Liu GM, 2018, INT J BIOL MACROMOL, V115, P711, DOI 10.1016/j.ijbiomac.2018.04.127
   Liu GM, 2018, MOL NUTR FOOD RES, V62, DOI 10.1002/mnfr.201700954
   Liu YY, 2020, FASEB J, V34, P1065, DOI 10.1096/fj.201901943RR
   Ma W, 2018, FRONT MICROBIOL, V9, DOI 10.3389/fmicb.2018.01336
   Morita Y, 2020, DIABETES CARE, V43, P1796, DOI 10.2337/dc20-0093
   Napolitano A, 2014, PLOS ONE, V9, DOI 10.1371/journal.pone.0100778
   Pavlidis P, 2015, ALIMENT PHARM THER, V42, P802, DOI 10.1111/apt.13333
   Pearson ER, 2019, DIABETOLOGIA, V62, P1107, DOI 10.1007/s00125-019-4909-y
   Peng WJ, 2020, FRONT MICROBIOL, V10, DOI 10.3389/fmicb.2019.03141
   Pollak M, 2017, DIABETOLOGIA, V60, P1662, DOI 10.1007/s00125-017-4352-x
   Qin JJ, 2012, NATURE, V490, P55, DOI 10.1038/nature11450
   Ridlon JM, 2016, GUT MICROBES, V7, P22, DOI 10.1080/19490976.2015.1127483
   Ryan PM, 2020, CAN J DIABETES, V44, P146, DOI 10.1016/j.jcjd.2019.05.008
   Ryan PM, 2017, DIABETOL METAB SYNDR, V9, DOI 10.1186/s13098-017-0299-9
   Sedighi M, 2017, MICROB PATHOGENESIS, V111, P362, DOI 10.1016/j.micpath.2017.08.038
   Shin NR, 2014, GUT, V63, P727, DOI 10.1136/gutjnl-2012-303839
   Sonne DP, 2016, J CLIN ENDOCR METAB, V101, P3002, DOI 10.1210/jc.2016-1607
   Sun LL, 2018, NAT MED, V24, P1919, DOI 10.1038/s41591-018-0222-4
   Wang JH, 2017, BMJ OPEN DIAB RES CA, V8
   Wang JH, 2018, FRONT ENDOCRINOL, V9, DOI 10.3389/fendo.2018.00620
   Weingarden AR, 2016, J CLIN GASTROENTEROL, V50, P624, DOI 10.1097/MCG.0000000000000427
   Winston JA, 2016, ANAEROBE, V41, P44, DOI 10.1016/j.anaerobe.2016.05.003
   Wu H, 2017, NAT MED, V23, P850, DOI 10.1038/nm.4345
   Yang XiaoQing, 2011, Zhongguo Weishengtaxixue Zazhi / Chinese Journal of Microecology, V23, P134
   Zhang F, 2019, LIFE SCI, V229, P80, DOI 10.1016/j.lfs.2019.05.031
   Zhang FH, 2019, ENDOCRINE, V66, P485, DOI 10.1007/s12020-019-02041-5
   Zhang W, 2019, BIOMED PHARMACOTHER, V118, DOI 10.1016/j.biopha.2019.109131
   Zhang XY, 2013, PLOS ONE, V8, DOI 10.1371/journal.pone.0071108
   Zhang XQ, 2015, SCI REP-UK, V5, DOI 10.1038/srep10737
   Zheng JL, 2018, J AGR FOOD CHEM, V66, P5821, DOI [10.1021/acsjafc.8b00829, 10.1021/acs.jafc.8b00829]
   Zhou ZY, 2016, ACTA PHARMACOL SIN, V37, P1063, DOI 10.1038/aps.2016.21
NR 75
TC 56
Z9 56
U1 7
U2 35
PU DOVE MEDICAL PRESS LTD
PI ALBANY
PA PO BOX 300-008, ALBANY, AUCKLAND 0752, NEW ZEALAND
SN 1178-7007
J9 DIABET METAB SYND OB
JI Diabetes Metab. Syndr. Obes.
PY 2020
VL 13
BP 5003
EP 5014
DI 10.2147/DMSO.S286430
PG 12
WC Endocrinology & Metabolism
WE Science Citation Index Expanded (SCI-EXPANDED)
SC Endocrinology & Metabolism
GA PH8LU
UT WOS:000600657700007
PM 33364804
OA gold, Green Published
DA 2023-06-08
ER

PT J
AU Zhang, FH
   Wang, M
   Yang, JJ
   Xu, Q
   Liang, C
   Chen, B
   Zhang, JM
   Yang, Y
   Wang, HL
   Shang, YF
   Wang, Y
   Mu, XF
   Zhu, DQ
   Zhang, CL
   Yao, MX
   Zhang, L
AF Zhang, Fanghua
   Wang, Meng
   Yang, Junjie
   Xu, Qian
   Liang, Cheng
   Chen, Bin
   Zhang, Jiaming
   Yang, Ying
   Wang, Huiling
   Shang, Yongfang
   Wang, Ye
   Mu, Xiaofeng
   Zhu, Dequan
   Zhang, Chunling
   Yao, Minxiu
   Zhang, Lei
TI Response of gut microbiota in type 2 diabetes to hypoglycemic agents
SO ENDOCRINE
LA English
DT Article
DE Microbiota; Type 2 diabetes; Metformin; Insulin; alpha-Glucosidase
   inhibitors
ID INFLAMMATION; PREVALENCE; IMPACT; DIET
AB Purpose Accumulated evidence has indicated that the gut microbiome affected the pharmacology of anti-diabetic agents, and their metabolic products induced by the agents transformed the structure of gastrointestinal microbiota in return. However, the studies around heredity, ethnicity, or living condition, referring to human microbiome were mostly represented by an occidental pattern partial and rare studies that focused on the effect of several first-line hypoglycemic agents on the gut flora in a single medical center. Therefore, we aimed to explore the interaction between gut microbiome and type 2 diabetes (T2D) or hypoglycemics in Chinese population.
   Methods A total of 130 T2D patients with a specific hypoglycemic treatment and 50 healthy volunteers were enrolled in this study. Gut microbiome compositons were analyzed by 16S ribosomal RNA gene-based sequencing protocol.
   Results Hypoglycemic agents contributed to the alteration of specific species in gut bacteria rather than its total diversity. Metformin increased the abundance of Spirochaete, Turicibacter, and Fusobacterium. Insulin also increased Fusobacterium, and alpha-glucosidase inhibitors (alpha-GIs) contributed to the plentitude of Bifidobacterium and Lactobacillus. Both metformin and insulin improved taurine and hypotaurine metabolism, and alpha-GI promoted several amino acid pathways. Although the community of gut microbiota with metformin and insulin showed similarity, significant differences were available in each diabetic group with hypoglycemia.
   Conclusions Gut microbiota is significantly associated with anti-diabetic agents. The gut microbiome and metabolism have shown respective characteristics in different T2D groups, which were also significantly different from the healthy group. This study provides some new insights for identification and exploration of the pathogenesis of T2D.
C1 [Zhang, Fanghua; Xu, Qian; Yang, Ying; Wang, Huiling; Shang, Yongfang; Yao, Minxiu] Qingdao Univ, Affiliated Cent Hosp, Dept Endocrinol, Qingdao, Shandong, Peoples R China.
   [Zhang, Fanghua; Wang, Ye; Mu, Xiaofeng; Zhang, Chunling; Yao, Minxiu] Qingdao Univ, Affiliated Cent Hosp, Qingdao Human Microbiome Ctr, Qingdao, Shandong, Peoples R China.
   [Wang, Meng] Ocean Univ China, Coll Marine Life Sci, Qingdao, Shandong, Peoples R China.
   [Yang, Junjie] Qilu Normal Univ, Coll Life Sci, Jinan, Shandong, Peoples R China.
   [Yang, Junjie] Shandong Univ, Shandong Childrens Microbiome Ctr, Qilu Childrens Hosp, Jinan 250022, Shandong, Peoples R China.
   [Liang, Cheng] Shandong Normal Univ, Sch Informat Sci & Engn, Jinan, Shandong, Peoples R China.
   [Chen, Bin; Zhang, Lei] Beihang Univ, Beijing Adv Innovat Ctr Big Data Based Precis Med, Beijing, Peoples R China.
   [Zhang, Jiaming] Shandong Inst Food & Drug Control, Jinan, Shandong, Peoples R China.
   [Wang, Ye; Mu, Xiaofeng] Qingdao Univ, Cent Hosp, Clin Lab & Core Res Lab, Qingdao, Shandong, Peoples R China.
   [Zhu, Dequan] Lin Yi Peoples Hosp, Microbiol Lab, Linyi, Shandong, Peoples R China.
C3 Qingdao University; Qingdao University; Ocean University of China; Qilu
   Normal University; Shandong University; Shandong Normal University;
   Beihang University; Qingdao University
RP Yao, MX (通讯作者)，Qingdao Univ, Affiliated Cent Hosp, Dept Endocrinol, Qingdao, Shandong, Peoples R China.; Yao, MX (通讯作者)，Qingdao Univ, Affiliated Cent Hosp, Qingdao Human Microbiome Ctr, Qingdao, Shandong, Peoples R China.; Zhang, L (通讯作者)，Beihang Univ, Beijing Adv Innovat Ctr Big Data Based Precis Med, Beijing, Peoples R China.
EM yaominxiu@medmail.com.cn; microbiome@foxmail.com
RI junjie, Yang/AAD-6699-2019; Zhang, Fang/HHN-2153-2022
FU National Natural Science Foundation of China [31471202, 81670822];
   Shandong Provincial Key Research and Development Program [2016YYSP009];
   Weihai Technique Extension Project [2016GNS023]; Qingdao Key Research
   Project [17-3-3-10nsh]; Taishan Scholars Program of Shandong Province
   [tshw20120206]
FX This project has been supported by the National Natural Science
   Foundation of China under contract no. 31471202 (to L.Z.) and no.
   81670822 (to Y.W.); the Shandong Provincial Key Research and Development
   Program under contract no. 2016YYSP009 (to L. Z.); Weihai Technique
   Extension Project under contract no. 2016GNS023 (to L.Z.); Qingdao Key
   Research Project No. 17-3-3-10nsh (to C.Z.). L.Z. is also supported by
   the Taishan Scholars Program of Shandong Province (no. tshw20120206).
CR [Anonymous], LANCET
   [Anonymous], GASTROENTEROLOGY
   [Anonymous], NAT PUBL GROUP
   Brahe LK, 2013, OBES REV, V14, P950, DOI 10.1111/obr.12068
   Buse JB, 2016, DIABETES CARE, V39, P198, DOI 10.2337/dc15-0488
   Caporaso JG, 2010, NAT METHODS, V7, P335, DOI 10.1038/nmeth.f.303
   Chen L, 2017, NAT IMMUNOL, V18, P541, DOI 10.1038/ni.3690
   Cole JR, 2009, NUCLEIC ACIDS RES, V37, pD141, DOI 10.1093/nar/gkn879
   Geva-Zatorsky N, 2017, CELL, V168, P928, DOI 10.1016/j.cell.2017.01.022
   Gevers D, 2014, CELL HOST MICROBE, V15, P382, DOI 10.1016/j.chom.2014.02.005
   Greiner T, 2011, TRENDS ENDOCRIN MET, V22, P117, DOI 10.1016/j.tem.2011.01.002
   Gu YY, 2017, NAT COMMUN, V8, DOI 10.1038/s41467-017-01682-2
   Gupta VK, 2017, FRONT MICROBIOL, V8, DOI 10.3389/fmicb.2017.01162
   Henao-Mejia J, 2012, NATURE, V482, P179, DOI 10.1038/nature10809
   Herrema H, 2017, DIABETOLOGIA, V60, P613, DOI 10.1007/s00125-016-4192-0
   Human Microbiome Project Consortium, 2012, Nature, V486, P207, DOI 10.1038/nature11234
   Jiang R, 2004, JAMA-J AM MED ASSOC, V291, P711, DOI 10.1001/jama.291.6.711
   Jung MJ, 2016, SCI REP-UK, V6, DOI 10.1038/srep30887
   Kishida Y, 2017, J GASTROENTEROL, V52, P1180, DOI 10.1007/s00535-017-1331-4
   Koropatkin NM, 2017, CELL METAB, V26, P456, DOI 10.1016/j.cmet.2017.08.022
   Langille MGI, 2013, NAT BIOTECHNOL, V31, P814, DOI 10.1038/nbt.2676
   Ma RCW, 2014, LANCET DIABETES ENDO, V2, P980, DOI 10.1016/S2213-8587(14)70145-7
   Machiels K, 2014, GUT, V63, P1275, DOI 10.1136/gutjnl-2013-304833
   Magoc T, 2011, BIOINFORMATICS, V27, P2957, DOI 10.1093/bioinformatics/btr507
   Pedersen HK, 2016, NATURE, V535, P376, DOI 10.1038/nature18646
   Qin JJ, 2012, NATURE, V490, P55, DOI 10.1038/nature11450
   Sarangi AN, 2017, BMC GASTROENTEROL, V17, DOI 10.1186/s12876-017-0683-9
   Shao TJ, 2017, FRONT MICROBIOL, V8, DOI 10.3389/fmicb.2017.00268
   Su BL, 2015, J DIABETES, V7, P729, DOI 10.1111/1753-0407.12232
   Tan TG, 2016, P NATL ACAD SCI USA, V113, pE8141, DOI 10.1073/pnas.1617460113
   Tanca A, 2017, MICROBIOME, V5, DOI 10.1186/s40168-017-0293-3
   Turroni F, 2016, ISME J, V10, P1656, DOI 10.1038/ismej.2015.236
   Vazquez-Baeza Y, 2018, ANNU REV PHARMACOL, V58, P253, DOI 10.1146/annurev-pharmtox-042017-031849
   Wang LM, 2017, JAMA-J AM MED ASSOC, V317, P2515, DOI 10.1001/jama.2017.7596
   Wellen KE, 2005, J CLIN INVEST, V115, P1111, DOI 10.1172/JCI200525102
   Winiarska K, 2009, BIOCHIMIE, V91, P261, DOI 10.1016/j.biochi.2008.09.006
   Wu H, 2017, NAT MED, V23, P850, DOI 10.1038/nm.4345
   Xu Y, 2013, JAMA-J AM MED ASSOC, V310, P948, DOI 10.1001/jama.2013.168118
NR 38
TC 38
Z9 41
U1 5
U2 44
PU SPRINGER
PI NEW YORK
PA ONE NEW YORK PLAZA, SUITE 4600, NEW YORK, NY, UNITED STATES
SN 1355-008X
EI 1559-0100
J9 ENDOCRINE
JI Endocrine
PD DEC
PY 2019
VL 66
IS 3
BP 485
EP 493
DI 10.1007/s12020-019-02041-5
PG 9
WC Endocrinology & Metabolism
WE Science Citation Index Expanded (SCI-EXPANDED)
SC Endocrinology & Metabolism
GA JY1UP
UT WOS:000504207800007
PM 31410749
DA 2023-06-08
ER

PT J
AU Hao, ZK
   Li, LY
   Ning, ZB
   Zhang, X
   Mayne, J
   Cheng, K
   Walker, K
   Liu, H
   Figeys, D
AF Hao, Zikai
   Li, Leyuan
   Ning, Zhibin
   Zhang, Xu
   Mayne, Janice
   Cheng, Kai
   Walker, Krystal
   Liu, Hong
   Figeys, Daniel
TI Metaproteomics Reveals Growth Phase-Dependent Responses of an In Vitro
   Gut Microbiota to Metformin
SO JOURNAL OF THE AMERICAN SOCIETY FOR MASS SPECTROMETRY
LA English
DT Article
DE metaproteomics; gut microbiota; in vitro culturing; growth phase; drug
   response; metformin
ID ESCHERICHIA-COLI; BACTEROIDES; METABOLISM; SIMULATOR
AB Metaproteomics has been used in combination with in vitro gut microbiota models to study drug-microbiome interactions. However, it remains unexplored whether the metaproteomics profile of in vitro gut microbiota responds differently to a same stimulus added at different growth phases. In this study, we cultured a human gut microbiota in 96-deep well plates using a previously validated model. Metformin was added during the lag, log, and stationary phases. Microbiome samples, collected at different time points, were analyzed by optical density and function by metaproteomic. The in vitro gut microbiota growth curves, taxonomy, and functional responses were different depending whether metformin was added during the lag, log, or stationary phases. The addition of drugs at the log phase may lead to the greatest decline of bacterial growth. Metaproteomic analysis suggests that the strength of the metformin effect on the gut microbiome functional profile may be ranked as lag phase > log phase > stationary phase. Metformin added at the lag phase may result in a significantly reduced level of the Clostridiales order and an increased level of the Bacteroides genus, which is different from stimulations during the rest of the growth phases. Metformin may also result in alterations of several pathways, including energy production and conversion, lipid transport and metabolism, translation, ribosomal structure, and biogenesis. Our results indicate that the timing for drug stimulation should be considered when studying drug-microbiome interactions in vitro.
C1 [Hao, Zikai; Liu, Hong; Figeys, Daniel] Beihang Univ, Beijing Adv Innovat Ctr Biomed Engn, Beijing 100083, Peoples R China.
   [Hao, Zikai; Liu, Hong] Beihang Univ, Sch Biol Sci & Med Engn, Beijing 100083, Peoples R China.
   [Hao, Zikai; Li, Leyuan; Ning, Zhibin; Zhang, Xu; Mayne, Janice; Cheng, Kai; Walker, Krystal; Figeys, Daniel] Univ Ottawa, Fac Med, Ottawa Inst Syst Biol, Dept Biochem Microbiol & Immunol, Ottawa, ON K1H 8M5, Canada.
C3 Beihang University; Beihang University; University of Ottawa
RP Liu, H; Figeys, D (通讯作者)，Beihang Univ, Beijing Adv Innovat Ctr Biomed Engn, Beijing 100083, Peoples R China.; Liu, H (通讯作者)，Beihang Univ, Sch Biol Sci & Med Engn, Beijing 100083, Peoples R China.; Figeys, D (通讯作者)，Univ Ottawa, Fac Med, Ottawa Inst Syst Biol, Dept Biochem Microbiol & Immunol, Ottawa, ON K1H 8M5, Canada.
EM lh64@buaa.edu.cn; dfigeys@uottawa.ca
RI Hao, Zikai/CAG-2251-2022
OI Figeys, Daniel/0000-0002-5373-7546; Zhang, Xu/0000-0003-2406-9478
FU Government of Canada through Genome Canada; Ontario Genomics Institute
   [OGI-156]; Natural Sciences and Engineering Research Council of Canada
   (NSERC) [210034]; Ontario Ministry of Economic Development and
   Innovation [ORF-DIG-14405]; National Natural Science Foundation of China
   [81871520]; China Scholarship Council (CSC)
FX This work was supported by the Government of Canada through Genome
   Canada and the Ontario Genomics Institute (OGI-156), the Natural
   Sciences and Engineering Research Council of Canada (NSERC, Grant No.
   210034), the Ontario Ministry of Economic Development and Innovation
   (ORF-DIG-14405), and the National Natural Science Foundation of China
   (81871520). Z.H. was funded by a scholarship from the China Scholarship
   Council (CSC). L.L. was funded by a stipend from the NSERC CREATE in
   Technologies for Microbiome Science and Engineering (TECHNOMISE)
   Program.
CR [Anonymous], NAT BIOTECHNOL, V32, P834
   Bridges BA, 2001, MUTAT RES-FUND MOL M, V473, P109, DOI 10.1016/S0027-5107(00)00144-5
   Bryrup T, 2019, DIABETOLOGIA, V62, P1024, DOI 10.1007/s00125-019-4848-7
   Cani PD, 2011, PHARMACOL THERAPEUT, V130, P202, DOI 10.1016/j.pharmthera.2011.01.012
   Cheng K, 2017, MICROBIOME, V5, DOI 10.1186/s40168-017-0375-2
   Chong Jasmine, 2019, Curr Protoc Bioinformatics, V68, pe86, DOI 10.1002/cpbi.86
   Forslund K, 2015, NATURE, V528, P262, DOI 10.1038/nature15766
   Funke B. R., 1998, MICROBIOLOGY INTRO
   Giuliani C, 2016, FOOD FUNCT, V7, P4564, DOI [10.1039/C6FO00784H, 10.1039/c6fo00784h]
   Guo HH, 2019, NAT COMMUN, V10, DOI 10.1038/s41467-019-09852-0
   Hobby GL, 1944, P SOC EXP BIOL MED, V56, P181, DOI 10.3181/00379727-56-14643
   Hobby GL, 1942, P SOC EXP BIOL MED, V50, P281, DOI 10.3181/00379727-50-13773
   Imhann F, 2017, GUT MICROBES, V8, P351, DOI 10.1080/19490976.2017.1284732
   Jalili-Firoozinezhad S, 2019, NAT BIOMED ENG, V3, P520, DOI 10.1038/s41551-019-0397-0
   Kim HJ, 2016, P NATL ACAD SCI USA, V113, pE7, DOI 10.1073/pnas.1522193112
   Lam KN, 2019, CELL HOST MICROBE, V26, P22, DOI 10.1016/j.chom.2019.06.011
   Lee H, 2018, GERONTOLOGIST, V58, P159, DOI 10.1093/geront/gnx050
   Li LT, 2019, NAT COMMUN, V10, DOI 10.1038/s41467-019-09096-y
   Liao B, 2018, BIOINFORMATICS, V34, P3954, DOI 10.1093/bioinformatics/bty466
   Liu XJ, 2016, CELL METAB, V24, P728, DOI 10.1016/j.cmet.2016.09.005
   Macedo MH, 2018, TRENDS MOL MED, V24, P696, DOI 10.1016/j.molmed.2018.06.001
   Maier L, 2018, NATURE, V555, P623, DOI 10.1038/nature25979
   MOLLY K, 1994, MICROB ECOL HEALTH D, V7, P191, DOI 10.3109/08910609409141354
   Moritz S, 2017, R J, V9, P207
   Nasrin F., 2014, IJPDA, V3, P220
   Nueda MJ, 2007, BIOINFORMATICS, V23, P1792, DOI 10.1093/bioinformatics/btm251
   Pallav K, 2014, GUT MICROBES, V5, P458, DOI 10.4161/gmic.29558
   Shah P, 2016, NAT COMMUN, V7, DOI 10.1038/ncomms11535
   Smilde AK, 2005, BIOINFORMATICS, V21, P3043, DOI 10.1093/bioinformatics/bti476
   Soki J, 2006, J ANTIMICROB CHEMOTH, V57, P212, DOI 10.1093/jac/dki443
   Sprouffske K, 2016, BMC BIOINFORMATICS, V17, DOI 10.1186/s12859-016-1016-7
   TUOMANEN E, 1986, J GEN MICROBIOL, V132, P1297
   Tyanova S, 2016, NAT METHODS, V13, P731, DOI [10.1038/NMETH.3901, 10.1038/nmeth.3901]
   Verhoeckx K., 2015, IMPACT FOOD BIOACTIV
   Walsh J, 2018, BRIT J PHARMACOL, V175, P4415, DOI 10.1111/bph.14366
   Wang XY, 2019, CELL RES, V29, P787, DOI 10.1038/s41422-019-0216-x
   Wexler HM, 2007, CLIN MICROBIOL REV, V20, P593, DOI 10.1128/CMR.00008-07
   Widdel F., 2007, DALAM GRUNDPRAKTIKUM, V4, P1
   Wu H, 2017, NAT MED, V23, P850, DOI 10.1038/nm.4345
   Zhang X, 2016, MICROBIOME, V4, DOI 10.1186/s40168-016-0176-z
   Zhang XQ, 2015, SCI REP-UK, V5, DOI 10.1038/srep10737
   ZWIETERING MH, 1990, APPL ENVIRON MICROB, V56, P1875
NR 42
TC 4
Z9 4
U1 2
U2 25
PU AMER CHEMICAL SOC
PI WASHINGTON
PA 1155 16TH ST, NW, WASHINGTON, DC 20036 USA
SN 1044-0305
EI 1879-1123
J9 J AM SOC MASS SPECTR
JI J. Am. Soc. Mass Spectrom.
PD JUL 1
PY 2020
VL 31
IS 7
BP 1448
EP 1458
DI 10.1021/jasms.0c00054
PG 11
WC Biochemical Research Methods; Chemistry, Analytical; Chemistry,
   Physical; Spectroscopy
WE Science Citation Index Expanded (SCI-EXPANDED)
SC Biochemistry & Molecular Biology; Chemistry; Spectroscopy
GA MI3TO
UT WOS:000547333700016
PM 32320607
DA 2023-06-08
ER

PT J
AU Jia, X
   Zhai, TY
   Qu, CJ
   Ye, JJ
   Zhao, J
   Liu, XR
   Zhang, JA
   Qian, QH
AF Jia, Xi
   Zhai, Tianyu
   Qu, Chunjie
   Ye, Jianjun
   Zhao, Jing
   Liu, Xuerong
   Zhang, Jin-an
   Qian, Qiaohui
TI Metformin Reverses Hashimoto's Thyroiditis by Regulating Key Immune
   Events
SO FRONTIERS IN CELL AND DEVELOPMENTAL BIOLOGY
LA English
DT Article
DE Hashimoto's thyroiditis; metformin; Th17 cells; intestinal flora; immune
ID AUTOIMMUNE; DIFFERENTIATION; MICROBIOTA; CELLS; TH17
AB Background Hashimoto's thyroiditis (HT) is a common autoimmune disease characterized by high levels of thyroid peroxidase antibody (TPOAb) and thyroid globulin antibody (TgAb) as well as infiltration of lymphocytes in thyroid. In recent years, metformin has been proven to be effective in a variety of autoimmune diseases, such as systemic lupus erythematosus, rheumatoid arthritis and multiple sclerosis. Methods This study systematically explored the therapeutic effect of metformin on HT and its underlying mechanism by comprehensively utilizing methods including animal model, in vitro cell culture and differentiation, mRNA sequencing and 16S rRNA sequencing. Findings We found that metformin indeed had a therapeutic effect on mice with HT mainly by reducing TgAb and lymphocyte infiltration in thyroid tissue. In addition, metformin also significantly suppressed the number and function of Th17 cells and M1 macrophages polarization in HT mice. Furthermore, metformin can inhibit the differentiation and function of Th17 in vitro. The results of mRNA sequencing of thyroid tissue illustrated that the therapeutic effect of metformin on HT was mainly achieved by regulating immune pathways. 16S RNA sequencing of the intestinal flora found that the intestinal flora of HT mice differs significantly from that of the normal mice and also were altered by metformin treatment. Interpretation These experiments provided a preliminary theoretical basis for the clinical application of metformin in the treatment of HT.
C1 [Jia, Xi; Zhai, Tianyu; Zhao, Jing; Liu, Xuerong; Zhang, Jin-an; Qian, Qiaohui] Shanghai Univ Med & Hlth Sci, Affiliated Zhoupu Hosp, Dept Endocrinol, Shanghai, Peoples R China.
   [Qu, Chunjie] Shanghai Pudong New Area Ctr Dis Control, Shanghai, Peoples R China.
   [Ye, Jianjun] Shanghai Kangqiao Community Hlth Serv Ctr, Shanghai, Peoples R China.
C3 Shanghai University of Medicine & Health Sciences
RP Zhang, JA; Qian, QH (通讯作者)，Shanghai Univ Med & Hlth Sci, Affiliated Zhoupu Hosp, Dept Endocrinol, Shanghai, Peoples R China.
EM zhangjinan@hotmail.com; 18917684029@189.com
RI ye, jian/GQH-3702-2022
FU National Natural Science Foundation of China [81873636, 81900710];
   Pudong New Area Health Commission key subspecialty [PWZy2020-12];
   Clinical Research Center of thyroid diseases of Shanghai Health Medical
   College [20MC20200002]; Project of Shanghai Medical Key Specialty
   [ZK2019C09]
FX The present work was supported by Grants from the National Natural
   Science Foundation of China (Nos. 81873636 and 81900710), Pudong New
   Area Health Commission key subspecialty (No. PWZy2020-12), Clinical
   Research Center of thyroid diseases of Shanghai Health Medical College
   (No. 20MC20200002) and The Project of Shanghai Medical Key Specialty
   (No. ZK2019C09).
CR Antonelli A, 2015, AUTOIMMUN REV, V14, P174, DOI 10.1016/j.autrev.2014.10.016
   Benvenga S, 2016, REV ENDOCR METAB DIS, V17, P485, DOI 10.1007/s11154-016-9363-2
   Consolandi C, 2015, AUTOIMMUN REV, V14, P269, DOI 10.1016/j.autrev.2014.11.009
   de la Cuesta-Zuluaga J, 2017, DIABETES CARE, V40, P54, DOI 10.2337/dc16-1324
   Figura N, 2020, ANTIBIOTICS-BASEL, V9, DOI 10.3390/antibiotics9010012
   Fujita Y, 2017, CURR DIABETES REP, V17, DOI 10.1007/s11892-017-0829-8
   Hasan Z, 2017, NAT COMMUN, V8, DOI 10.1038/ncomms15628
   Jia X, 2020, AUTOIMMUNITY, V53, P353, DOI 10.1080/08916934.2020.1789969
   Johnson JS, 2019, NAT COMMUN, V10, DOI 10.1038/s41467-019-13036-1
   Kukurba Kimberly R, 2015, Cold Spring Harb Protoc, V2015, P951, DOI 10.1101/pdb.top084970
   Lee SY, 2017, J IMMUNOL, V198, P2661, DOI 10.4049/jimmunol.1403088
   Lee SY, 2015, PLOS ONE, V10, DOI 10.1371/journal.pone.0135858
   Li CY, 2017, THYROID, V27, P722, DOI 10.1089/thy.2016.0432
   Li Q, 2019, J CELL PHYSIOL, V234, P2204, DOI 10.1002/jcp.27180
   Limagne E, 2017, CELL REP, V19, P746, DOI 10.1016/j.celrep.2017.04.004
   Lopez P, 2016, SCI REP-UK, V6, DOI 10.1038/srep24072
   Lu CH, 2019, MEDICINE, V98, DOI 10.1097/MD.0000000000017371
   Marcucci F, 2020, TRENDS PHARMACOL SCI, V41, P162, DOI 10.1016/j.tips.2020.01.003
   MILLER LJ, 1978, GASTROENTEROLOGY, V75, P901
   Misharin AV, 2013, AM J RESP CELL MOL, V49, P503, DOI 10.1165/rcmb.2013-0086MA
   Nafisa A, 2018, PHARMACOL THERAPEUT, V192, P150, DOI 10.1016/j.pharmthera.2018.07.007
   Qin Q, 2012, BRAZ J MED BIOL RES, V45, P1202, DOI 10.1590/S0100-879X2012007500168
   Rajaei E, 2019, CURR RHEUMATOL REV, V15, P116, DOI 10.2174/1573397114666180717145745
   Ralli M, 2020, AUTOIMMUN REV, V19, DOI 10.1016/j.autrev.2020.102649
   Sanschagrin S, 2014, JOVE-J VIS EXP, DOI 10.3791/51709
   Schuiveling M, 2018, CURR DRUG TARGETS, V19, P945, DOI 10.2174/1389450118666170613081730
   Shamriz O, 2016, AUTOIMMUN REV, V15, P859, DOI 10.1016/j.autrev.2016.07.012
   Soukas AA, 2019, TRENDS ENDOCRIN MET, V30, P745, DOI 10.1016/j.tem.2019.07.015
   SOUSA Maristella de Araújo Carvalho, 2016, Arq. Gastroenterol., V53, P185, DOI 10.1590/S0004-28032016000300012
   Sun FF, 2020, LUPUS SCI MED, V7, DOI 10.1136/lupus-2020-000429
   Sun YF, 2016, J NEUROIMMUNOL, V292, P58, DOI 10.1016/j.jneuroim.2016.01.014
   Taylor PN, 2018, NAT REV ENDOCRINOL, V14, P301, DOI 10.1038/nrendo.2018.18
   Ursini F, 2018, FRONT IMMUNOL, V9, DOI 10.3389/fimmu.2018.01236
   Vancura A, 2018, TRENDS PHARMACOL SCI, V39, P867, DOI 10.1016/j.tips.2018.07.006
   Venken K, 2019, NAT COMMUN, V10, DOI 10.1038/s41467-018-07911-6
   Viard JP, 2017, NEW ENGL J MED, V376, P184
   Wang B, 2018, FRONT PHYSIOL, V9, DOI 10.3389/fphys.2018.01397
   Wang HT, 2015, ARTHRITIS RHEUMATOL, V67, P3190, DOI 10.1002/art.39296
   Yeoh N, 2013, CURR RHEUMATOL REP, V15, DOI 10.1007/s11926-012-0314-y
   Zheng JP, 2020, J ETHNOPHARMACOL, V248, DOI 10.1016/j.jep.2019.112330
NR 40
TC 5
Z9 6
U1 3
U2 23
PU FRONTIERS MEDIA SA
PI LAUSANNE
PA AVENUE DU TRIBUNAL FEDERAL 34, LAUSANNE, CH-1015, SWITZERLAND
SN 2296-634X
J9 FRONT CELL DEV BIOL
JI Front. Cell. Dev. Biol.
PD MAY 28
PY 2021
VL 9
AR 685522
DI 10.3389/fcell.2021.685522
PG 11
WC Cell Biology; Developmental Biology
WE Science Citation Index Expanded (SCI-EXPANDED)
SC Cell Biology; Developmental Biology
GA SQ0PV
UT WOS:000660064200001
PM 34124070
OA Green Published, gold
DA 2023-06-08
ER

PT J
AU Cabreiro, F
   Au, C
   Leung, KY
   Vergara-Irigaray, N
   Cocheme, HM
   Noori, T
   Weinkove, D
   Schuster, E
   Greene, NDE
   Gems, D
AF Cabreiro, Filipe
   Au, Catherine
   Leung, Kit-Yi
   Vergara-Irigaray, Nuria
   Cocheme, Helena M.
   Noori, Tahereh
   Weinkove, David
   Schuster, Eugene
   Greene, Nicholas D. E.
   Gems, David
TI Metformin Retards Aging in C. elegans by Altering Microbial Folate and
   Methionine Metabolism
SO CELL
LA English
DT Article
ID LIFE-SPAN EXTENSION; CAENORHABDITIS-ELEGANS; DIETARY RESTRICTION; GUT
   MICROBIOTA; DIABETES-MELLITUS; ESCHERICHIA-COLI; HOST; GENETICS; MODEL;
   HOMEOSTASIS
AB The biguanide drug metformin is widely prescribed to treat type 2 diabetes and metabolic syndrome, but its mode of action remains uncertain. Metformin also increases lifespan in Caenorhabditis elegans co-cultured with Escherichia coli. This bacterium exerts complex nutritional and pathogenic effects on its nematode predator/host that impact health and aging. We report that metformin increases lifespan by altering microbial folate and methionine metabolism. Alterations in metformin-induced longevity by mutation of worm methionine synthase (metr-1) and S-adenosylmethionine synthase (sams-1) imply metformin-induced methionine restriction in the host, consistent with action of this drug as a dietary restriction mimetic. Metformin increases or decreases worm lifespan, depending on E. coli strain metformin sensitivity and glucose concentration. In mammals, the intestinal microbiome influences host metabolism, including development of metabolic disease. Thus, metformin-induced alteration of microbial metabolism could contribute to therapeutic efficacy-and also to its side effects, which include folate deficiency and gastrointestinal upset.
C1 [Cabreiro, Filipe; Au, Catherine; Vergara-Irigaray, Nuria; Cocheme, Helena M.; Noori, Tahereh; Schuster, Eugene; Gems, David] UCL, Inst Hlth Ageing, London WC1E 6BT, England.
   [Cabreiro, Filipe; Au, Catherine; Vergara-Irigaray, Nuria; Cocheme, Helena M.; Noori, Tahereh; Schuster, Eugene; Gems, David] UCL, GEE, London WC1E 6BT, England.
   [Leung, Kit-Yi; Greene, Nicholas D. E.] UCL, Neural Dev Unit, Inst Child Hlth, London WC1N 1EH, England.
   [Weinkove, David] Univ Durham, Sch Biol & Biomed Sci, Durham DH1 3LE, England.
C3 University of London; University College London; University of London;
   University College London; University of London; University College
   London; N8 Research Partnership; Durham University
RP Gems, D (通讯作者)，UCL, Inst Hlth Ageing, Mortimer St, London WC1E 6BT, England.
EM david.gems@ucl.ac.uk
RI Weinkove, David/B-4470-2010
OI Gems, David/0000-0002-6653-4676; Greene, Nicholas
   D.E./0000-0002-4170-5248; Weinkove, David/0000-0001-7399-1202; Au,
   Catherine/0000-0002-1923-9121; Schuster, Eugene/0000-0001-5076-2810;
   Cocheme, Helena/0000-0001-8637-0042; Cabreiro,
   Filipe/0000-0002-3696-4843
FU Wellcome Trust (Strategic Award); European Union (LifeSpan); MRC
   [J003794]; BBSRC [BB/H01974X/1] Funding Source: UKRI; MRC [G0800339,
   MR/J003794/1] Funding Source: UKRI; Biotechnology and Biological
   Sciences Research Council [BB/H01974X/1] Funding Source: researchfish;
   Medical Research Council [G0800339, MR/J003794/1] Funding Source:
   researchfish
FX We thank Dan Ackerman, Joy Alcedo, Nazif Alic, Caroline Araiz, Alex
   Benedetto, Steve Clarke, Goncalo Correia, Monica Driscoll, Michael
   Murphy, Brian Onken, Matthew Piper, Bhupinder Virk, and Matthias Ziehm
   for useful discussion and other help. Strains were provided by the CGC
   and CGSC (DBI-0742708). We acknowledge funding from the Wellcome Trust
   (Strategic Award), the European Union (LifeSpan) and the MRC (J003794).
CR Anisimov VN, 2011, AGING-US, V3, P148, DOI 10.18632/aging.100273
   Backhed F, 2005, SCIENCE, V307, P1915, DOI 10.1126/science.1104816
   Bailey CJ, 2008, DIABETOLOGIA, V51, P1552, DOI 10.1007/s00125-008-1053-5
   BANERJEE RV, 1990, FASEB J, V4, P1450, DOI 10.1096/fasebj.4.5.2407589
   BRENNER S, 1974, GENETICS, V77, P71
   Bytzer P, 2001, ALIMENT PHARM THER, V15, P137, DOI 10.1046/j.1365-2036.2001.00896.x
   Cani PD, 2007, CURR OPIN CLIN NUTR, V10, P729, DOI 10.1097/MCO.0b013e3282efdebb
   Delzenne NM, 2011, NAT REV ENDOCRINOL, V7, P639, DOI 10.1038/nrendo.2011.126
   Delzenne NM, 2011, CURR DIABETES REP, V11, P154, DOI 10.1007/s11892-011-0191-1
   Dowling RJO, 2011, BMC MED, V9, DOI 10.1186/1741-7015-9-33
   Garigan D, 2002, GENETICS, V161, P1101
   Garsin DA, 2003, SCIENCE, V300, P1921, DOI 10.1126/science.1080147
   Gems D, 2000, GENETICS, V154, P1597
   Grandison RC, 2009, NATURE, V462, P1061, DOI 10.1038/nature08619
   Hannich JT, 2009, DEV CELL, V16, P833, DOI 10.1016/j.devcel.2009.04.012
   Hansen M, 2005, PLOS GENET, V1, P119, DOI 10.1371/journal.pgen.0010017
   Hawley Simon A, 2003, J Biol, V2, P28, DOI 10.1186/1475-4924-2-28
   Ikeda T, 2007, APPL ENVIRON MICROB, V73, P6404, DOI 10.1128/AEM.00704-07
   Kaeberlein TL, 2006, AGING CELL, V5, P487, DOI 10.1111/j.1474-9726.2006.00238.x
   Kau AL, 2011, NATURE, V474, P327, DOI 10.1038/nature10213
   Kenyon CJ, 2010, NATURE, V464, P504, DOI 10.1038/nature08980
   Kurz CL, 2003, EMBO J, V22, P1451, DOI 10.1093/emboj/cdg159
   Kwon YK, 2008, NAT CHEM BIOL, V4, P602, DOI 10.1038/nchembio.108
   Labrousse A, 2000, CURR BIOL, V10, P1543, DOI 10.1016/S0960-9822(00)00833-2
   Lee SJ, 2009, CELL METAB, V10, P379, DOI 10.1016/j.cmet.2009.10.003
   Lenaerts I, 2008, J GERONTOL A-BIOL, V63, P242, DOI 10.1093/gerona/63.3.242
   Maier W, 2010, PLOS BIOL, V8, DOI 10.1371/journal.pbio.1000376
   Mair W, 2008, ANNU REV BIOCHEM, V77, P727, DOI 10.1146/annurev.biochem.77.061206.171059
   Martinez-Chantar ML, 2006, GASTROENTEROLOGY, V131, P223, DOI 10.1053/j.gastro.2006.04.019
   Mato JM, 2008, ANNU REV NUTR, V28, P273, DOI 10.1146/annurev.nutr.28.061807.155438
   McGee MD, 2011, AGING CELL, V10, P699, DOI 10.1111/j.1474-9726.2011.00713.x
   Membrez M, 2008, FASEB J, V22, P2416, DOI 10.1096/fj.07-102723
   Nicholson JK, 2012, SCIENCE, V336, P1262, DOI 10.1126/science.1223813
   Nijhout HF, 2004, J BIOL CHEM, V279, P55008, DOI 10.1074/jbc.M410818200
   Onken B, 2010, PLOS ONE, V5, DOI 10.1371/journal.pone.0008758
   ORENTREICH N, 1993, J NUTR, V123, P269
   Ottaviani E, 2011, BIOGERONTOLOGY, V12, P599, DOI 10.1007/s10522-011-9352-5
   Pierotti MA, 2012, ONCOGENE
   Proctor WR, 2008, DRUG METAB DISPOS, V36, P1650, DOI 10.1124/dmd.107.020180
   Pyra KA, 2012, J NUTR, V142, P213, DOI 10.3945/jn.111.147132
   Sahin M, 2007, J DIABETES COMPLICAT, V21, P118, DOI 10.1016/j.jdiacomp.2005.10.005
   Saiki R, 2008, AGING CELL, V7, P291, DOI 10.1111/j.1474-9726.2008.00378.x
   Scarpello JHB, 2008, DIABETES VASC DIS RE, V5, P157, DOI 10.3132/dvdr.2008.027
   Slack C, 2012, PLOS ONE, V7, DOI 10.1371/journal.pone.0047699
   Smith ED, 2008, BMC DEV BIOL, V8, DOI 10.1186/1471-213X-8-49
   Storelli G, 2011, CELL METAB, V14, P403, DOI 10.1016/j.cmet.2011.07.012
   Turnbaugh PJ, 2009, SCI TRANSL MED, V1, DOI 10.1126/scitranslmed.3000322
   Venn BJ, 2007, EUR J CLIN NUTR, V61, pS122, DOI 10.1038/sj.ejcn.1602942
   Virk B, 2012, BMC BIOL, V10, DOI 10.1186/1741-7007-10-67
   Walker AK, 2011, CELL, V147, P840, DOI 10.1016/j.cell.2011.09.045
   Wu DQ, 2009, AGING CELL, V8, P666, DOI 10.1111/j.1474-9726.2009.00523.x
   Zilber-Rosenberg I, 2008, FEMS MICROBIOL REV, V32, P723, DOI 10.1111/j.1574-6976.2008.00123.x
NR 52
TC 616
Z9 637
U1 22
U2 281
PU CELL PRESS
PI CAMBRIDGE
PA 600 TECHNOLOGY SQUARE, 5TH FLOOR, CAMBRIDGE, MA 02139 USA
SN 0092-8674
J9 CELL
JI Cell
PD MAR 28
PY 2013
VL 153
IS 1
BP 228
EP 239
DI 10.1016/j.cell.2013.02.035
PG 12
WC Biochemistry & Molecular Biology; Cell Biology
WE Science Citation Index Expanded (SCI-EXPANDED)
SC Biochemistry & Molecular Biology; Cell Biology
GA 116AI
UT WOS:000316853700019
PM 23540700
OA Green Published, hybrid, Green Accepted
HC Y
HP N
DA 2023-06-08
ER

PT J
AU Elbere, I
   Kalnina, I
   Silamikelis, I
   Konrade, I
   Zaharenko, L
   Sekace, K
   Radovica-Spalvina, I
   Fridmanis, D
   Gudra, D
   Pirags, V
   Klovins, J
AF Elbere, Ilze
   Kalnina, Ineta
   Silamikelis, Ivars
   Konrade, Ilze
   Zaharenko, Linda
   Sekace, Kristine
   Radovica-Spalvina, Ilze
   Fridmanis, Davids
   Gudra, Dita
   Pirags, Valdis
   Klovins, Janis
TI Association of metformin administration with gut microbiome dysbiosis in
   healthy volunteers
SO PLOS ONE
LA English
DT Article
ID ESCHERICHIA-COLI; TYPE-2; SENSITIVITY; CLOSTRIDIUM; PROFILES; THERAPY;
   INSULIN; RISK
AB Background
   Metformin is a widely used first-line drug for treatment of type 2 diabetes. Despite its advantages, metformin has variable therapeutic effects, contraindications, and side effects. Here, for the very first time, we investigate the short-term effect of metformin on the composition of healthy human gut microbiota.
   Methods
   We used an exploratory longitudinal study design in which the first sample from an individual was the control for further samples. Eighteen healthy individuals were treated with metformin (2 x 850 mg) for 7 days. Stool samples were collected at three time points: prior to administration, 24 hours and 7 days after metformin administration. Taxonomic composition of the gut microbiome was analyzed by massive parallel sequencing of 16S rRNA gene (V3 region).
   Results
   There was a significant reduction of inner diversity of gut microbiota observed already 24 hours after metformin administration. We observed an association between the severity of gastrointestinal side effects and the increase in relative abundance of common gut opportunistic pathogen Escherichia-Shigella spp. One week long treatment with metformin was associated with a significant decrease in the families Peptostreptococcaceae and Clostridiaceae_ 1 and four genera within these families.
   Conclusions
   Our results are in line with previous findings on the capability of metformin to influence gut microbiota. However, for the first time we provide evidence that metformin has an immediate effect on the gut microbiome in humans. It is likely that this effect results from the increase in abundance of opportunistic pathogens and further triggers the occurrence of side effects associated with the observed dysbiosis. An additional randomized controlled trial would be required in order to reach definitive conclusions, as this is an exploratory study without a placebo control arm. Our findings may be further used to create approaches that improve the tolerability of metformin.
C1 [Elbere, Ilze; Kalnina, Ineta; Silamikelis, Ivars; Zaharenko, Linda; Sekace, Kristine; Radovica-Spalvina, Ilze; Fridmanis, Davids; Gudra, Dita; Pirags, Valdis; Klovins, Janis] Latvian Biomed Res & Study Ctr, Riga, Latvia.
   [Konrade, Ilze] Riga East Clin Univ Hosp, Riga, Latvia.
   [Pirags, Valdis] Pauls Stradins Clin Univ Hosp, Dept Endocrinol, Riga, Latvia.
   [Klovins, Janis] Univ Latvia, Fac Biol, Riga, Latvia.
C3 Latvian Biomedical Research & Study Centre; Riga East University
   Hospital; Pauls Stradins Clinical University Hospital; University of
   Latvia
RP Klovins, J (通讯作者)，Latvian Biomed Res & Study Ctr, Riga, Latvia.; Klovins, J (通讯作者)，Univ Latvia, Fac Biol, Riga, Latvia.
EM klovins@biomed.lu.lv
RI Fridmanis, Davids/I-3292-2017; Pirags, Valdis/AAQ-5492-2020; Kalnina,
   Ineta/AAY-9281-2020; Klovins, Janis/C-5695-2011
OI Fridmanis, Davids/0000-0003-0310-0448; Pirags,
   Valdis/0000-0002-3650-7394; Gudra, Dita/0000-0002-9446-4521; Elbere,
   Ilze/0000-0003-4381-885X; Klovins, Janis/0000-0001-8362-5505; Kalnina,
   Ineta/0000-0003-3462-3196; Silamikelis, Ivars/0000-0002-7932-1047
FU National Research programme "Biomedicine for Public Health"
   (BIOMEDICINE) [2]
FX The study was funded by The National Research programme "Biomedicine for
   Public Health" (BIOMEDICINE). Project No 2 "Molecular Mechanisms,
   Pharmacogenetics and New Medicines for Treatment of Diabetes and
   Cardiovascular Complications". The funders had no role in study design,
   data collection and analysis, decision to publish, or preparation of the
   manuscript.
CR Amato SM, 2013, MOL CELL, V50, P475, DOI 10.1016/j.molcel.2013.04.002
   American Diabetes Association, 2010, Diabetes Care, V33 Suppl 1, pS11, DOI 10.2337/dc10-S011
   Asif Mohammad, 2014, J Educ Health Promot, V3, P1, DOI 10.4103/2277-9531.127541
   Barzilai N, 2016, CELL METAB, V23, P1060, DOI 10.1016/j.cmet.2016.05.011
   Bolen S, 2007, ANN INTERN MED, V147, P386, DOI 10.7326/0003-4819-147-6-200709180-00178
   BONORA E, 1984, CURR MED RES OPIN, V9, P47, DOI 10.1185/03007998409109558
   Burton JH, 2015, J DIABETES SCI TECHN
   Buse JB, 2016, DIABETES CARE, V39, P198, DOI 10.2337/dc15-0488
   Cardona S, 2012, BMC MICROBIOL, V12, DOI 10.1186/1471-2180-12-158
   Chen Q, 2012, PLOS ONE, V7
   Cox LM, 2013, FASEB J, V27, P692, DOI 10.1096/fj.12-219477
   de la Cuesta-Zuluaga J, 2016, DIABETES CARE
   Dujic T, 2016, DIABETIC MED, V33, P511, DOI 10.1111/dme.13040
   Duvallet C, 2017, NAT COMMUN, V8, DOI 10.1038/s41467-017-01973-8
   Edgar RC, 2011, BIOINFORMATICS, V27, P2194, DOI 10.1093/bioinformatics/btr381
   Evans JMM, 2005, BMJ-BRIT MED J, V330, P1304, DOI 10.1136/bmj.38415.708634.F7
   Fan PX, 2017, SCI REP-UK, V7, DOI 10.1038/srep43412
   Florez H, 2010, POSTGRAD MED, V122, P112, DOI 10.3810/pgm.2010.03.2128
   Forslund K, 2015, NATURE, V528, P262, DOI 10.1038/nature15766
   Francino MP, 2016, FRONT MICROBIOL, V6, DOI 10.3389/fmicb.2015.01543
   Fung CSC, 2015, CARDIOVASC DIABETOL, V14, DOI 10.1186/s12933-015-0304-2
   Gao YD, 2014, BIOMED RES INT, V2014, DOI 10.1155/2014/694967
   Gerritsen J, 2014, INT J SYST EVOL MICR, V64, P1600, DOI 10.1099/ijs.0.059543-0
   Goodrich JK, 2014, CELL, V158, P250, DOI 10.1016/j.cell.2014.06.037
   Graham GG, 2011, CLIN PHARMACOKINET, V50, P81, DOI 10.2165/11534750-000000000-00000
   Gupta A, 2011, NEUROPHARMACOLOGY, V60, P910, DOI 10.1016/j.neuropharm.2011.01.033
   HAUPT E, 1991, DIABETES METAB, V17, P224
   Hoffmann Irene S, 2003, Am J Ther, V10, P447, DOI 10.1097/00045391-200311000-00012
   Howlett HCS, 1999, DRUG SAFETY, V20, P489, DOI 10.2165/00002018-199920060-00003
   Inzucchi SE, 2015, DIABETES CARE, V38, P140, DOI 10.2337/dc14-2441
   Jiang WW, 2015, SCI REP-UK, V5, DOI 10.1038/srep08096
   Johnson JR, 2000, J MED MICROBIOL, V49, P583, DOI 10.1099/0022-1317-49-7-583
   Jones SA, 2007, INFECT IMMUN, V75, P4891, DOI 10.1128/IAI.00484-07
   Kirpichnikov D, 2002, ANN INTERN MED, V137, P25, DOI 10.7326/0003-4819-137-1-200207020-00009
   Lavelle A, 2015, GUT, V64, P1553, DOI 10.1136/gutjnl-2014-307873
   Lee H, 2014, APPL ENVIRON MICROB, V80, P5935, DOI 10.1128/AEM.01357-14
   Lilly M, 2009, CAN FAM PHYSICIAN, V55, P363
   Maniar K, 2017, MED HYPOTHESES, V104, P117, DOI 10.1016/j.mehy.2017.06.001
   Mattila E, 2012, GASTROENTEROLOGY, V142, P490, DOI 10.1053/j.gastro.2011.11.037
   McCreight LJ, 2016, DIABETOLOGIA, V59, P426, DOI 10.1007/s00125-015-3844-9
   Milani C, 2016, SCI REP-UK, V6, DOI 10.1038/srep25945
   Milani C, 2013, PLOS ONE, V8, DOI 10.1371/journal.pone.0068739
   Moghetti P, 2000, J CLIN ENDOCR METAB, V85, P139, DOI 10.1210/jc.85.1.139
   Morton ER, 2015, PLOS GENET, V11, DOI 10.1371/journal.pgen.1005658
   Napolitano A, 2014, PLOS ONE, V9, DOI 10.1371/journal.pone.0100778
   Nasri H, 2014, J RES MED SCI, V19, P658
   Quast Christian, 2013, Nucleic Acids Res, V41, pD590, DOI 10.1093/nar/gks1219
   Rossi O, 2016, SCI REP-UK, V6, DOI 10.1038/srep18507
   Rovite V, 2018, J EPIDEMIOL
   Schloss PD, 2009, APPL ENVIRON MICROB, V75, P7537, DOI 10.1128/AEM.01541-09
   Segata N, 2011, GENOME BIOL, V12, DOI 10.1186/gb-2011-12-6-r60
   Shannon C. E., 1948, BELL SYST TECH J, V27, P379, DOI [10.1002/j.1538-7305.1948.tb01338.x, DOI 10.1002/J.1538-7305.1948.TB00917.X, DOI 10.1002/J.1538-7305.1948.TB01338.X]
   Shin NR, 2014, GUT, V63, P727, DOI 10.1136/gutjnl-2012-303839
   Sims GE, 2011, P NATL ACAD SCI USA, V108, P8329, DOI 10.1073/pnas.1105168108
   Tedjo DI, 2015, PLOS ONE, V10, DOI 10.1371/journal.pone.0126685
   Ticinesi A, 2017, SCI REP-UK, V7, DOI 10.1038/s41598-017-10734-y
   Touchon M, 2009, PLOS GENET, V5, DOI 10.1371/journal.pgen.1000344
   Wang Q, 2007, APPL ENVIRON MICROB, V73, P5261, DOI 10.1128/AEM.00062-07
   Wlodarska M, 2015, SCI REP-UK, V5, DOI 10.1038/srep09253
   Wu H, 2017, NAT MED
   Zhang CH, 2013, NAT COMMUN, V4, DOI 10.1038/ncomms3163
   Zhang XQ, 2015, SCI REP-UK, V5, DOI 10.1038/srep10737
NR 62
TC 68
Z9 70
U1 1
U2 17
PU PUBLIC LIBRARY SCIENCE
PI SAN FRANCISCO
PA 1160 BATTERY STREET, STE 100, SAN FRANCISCO, CA 94111 USA
SN 1932-6203
J9 PLOS ONE
JI PLoS One
PD SEP 27
PY 2018
VL 13
IS 9
AR e0204317
DI 10.1371/journal.pone.0204317
PG 17
WC Multidisciplinary Sciences
WE Science Citation Index Expanded (SCI-EXPANDED)
SC Science & Technology - Other Topics
GA GV2HB
UT WOS:000445907400036
PM 30261008
OA Green Submitted, Green Published, gold
DA 2023-06-08
ER

PT J
AU Zheng, JL
   Li, H
   Zhang, XJ
   Jiang, M
   Luo, CQ
   Lu, ZM
   Xu, ZH
   Shi, JS
AF Zheng, Jialin
   Li, Heng
   Zhang, Xiaojuan
   Jiang, Min
   Luo, Chunqin
   Lu, Zhenming
   Xu, Zhenghong
   Shi, Jinsong
TI Prebiotic Mannan-Oligosaccharides Augment the Hypoglycemic Effects of
   Metformin in Correlation with Modulating Gut Microbiota
SO JOURNAL OF AGRICULTURAL AND FOOD CHEMISTRY
LA English
DT Article
DE konjac mannan-oligosaccharides (MOS); gut microbiota; type 2 diabetes;
   metformin
ID IMPROVES INSULIN SENSITIVITY; INTESTINAL MICROBIOTA; OXIDATIVE STRESS;
   KONJAC MANNAN; OBESITY; IMPACT; HYPERGLYCEMIA; RESISTANCE; MECHANISM;
   MODEL
AB Type 2 diabetes (T2D) induced by obesity and high-fat diet is significantly associated with gut microbiota dysbacteriosis. Because the first line clinical medicine of metformin has several intestinal drawbacks, combination usage of metformin with a prebiotic of konjac mannan-oligosaccharides (MOS) was conceived and implemented aiming to investigate whether there were some intestinal synergetic effects and how MOS would function. Composite treatment of metformin and MOS demonstrated synergistic effects on ameliorating insulin resistance and glucose tolerance, also on repairing islet and hepatic histology. In addition, MF+MOS altered the gut community composition and structure by decreasing the relative abundances of family Rikenellaceae and order Clostridiales while increasing an unnamed OTU05945 of family S24-7, Akkermansia muciniphila, and Bifidobacterium pseudolongum. The present study suggested that usage of MOS could augment the hypoglycemic effects of metformin in association with gut microbiota modulation, which could provide references for further medication.
C1 [Zheng, Jialin; Li, Heng; Jiang, Min; Shi, Jinsong] Jiangnan Univ, Minist Educ, Sch Pharmaceut Sci, Key Lab Carbohydrate Chem & Biotechnol, 1800 Lihu Ave, Wuxi 214122, Peoples R China.
   [Zhang, Xiaojuan; Lu, Zhenming; Xu, Zhenghong] Jiangnan Univ, Natl Engn Lab Cereal Fermentat Technol, 1800 Lihu Ave, Wuxi 214122, Peoples R China.
   [Xu, Zhenghong] Jiangnan Univ, Sch Biotechnol, 1800 Lihu Ave, Wuxi 214122, Peoples R China.
   [Luo, Chunqin] Chengdu Yongan Yuanhe Biotechnol Co, Fifth Tianfu St, Chengdu 611630, Sichuan, Peoples R China.
C3 Jiangnan University; Jiangnan University; Jiangnan University
RP Li, H; Shi, JS (通讯作者)，Jiangnan Univ, Minist Educ, Sch Pharmaceut Sci, Key Lab Carbohydrate Chem & Biotechnol, 1800 Lihu Ave, Wuxi 214122, Peoples R China.
EM liheng@jiangnan.edu.cn; shijs@163.com
RI Jiang, Min/AAJ-9579-2020
OI Jiang, Min/0000-0003-3826-6405; Xu, Zheng-Hong/0000-0003-1340-6838
FU National First-Class Discipline Program of Light Industry Technology and
   Engineering [LITE2018-18, LITE2018-11]; Transformation Project for Major
   Scientific and Technological Achievements in Jiangsu Province
   [BA2015006]; Industry-Academia Cooperation Innovation Fund Project of
   Jiangsu Province [BY2016022-19]; National Key Technology R&D Program of
   China for the 12th Five-year Plan [2012BAD33B06]
FX This work was financially supported by the National First-Class
   Discipline Program of Light Industry Technology and Engineering
   (LITE2018-18, LITE2018-11), Transformation Project for Major Scientific
   and Technological Achievements in Jiangsu Province (No. BA2015006),
   Industry-Academia Cooperation Innovation Fund Project of Jiangsu
   Province (No. BY2016022-19) and the National Key Technology R&D Program
   of China for the 12th Five-year Plan (No. 2012BAD33B06). Authors also
   thank professor Jun Liu from University of Toronto for manuscript
   preparation.
CR [Anonymous], 2015, BIOACTIVE CARBOHYDRA, DOI DOI 10.1016/J.BCDF.2015.03.007
   Aoe S, 2015, BIOSCI BIOTECH BIOCH, V79, P1141, DOI 10.1080/09168451.2015.1018119
   Bosi E, 2009, DIABETES OBES METAB, V11, P3, DOI 10.1111/j.1463-1326.2008.01031.x
   Burcelin R, 2011, ACTA DIABETOL, V48, P257, DOI 10.1007/s00592-011-0333-6
   Cani PD, 2009, GUT, V58, P1091, DOI 10.1136/gut.2008.165886
   Chassaing B, 2015, NATURE, V519, P92, DOI 10.1038/nature14232
   Chatterjee S, 2017, LANCET, V389, P2239, DOI 10.1016/S0140-6736(17)30058-2
   Chen HL, 2003, J AM COLL NUTR, V22, P36, DOI 10.1080/07315724.2003.10719273
   Daniel H, 2014, ISME J, V8, P295, DOI 10.1038/ismej.2013.155
   Dao MC, 2016, GUT, V65, P426, DOI 10.1136/gutjnl-2014-308778
   Elamir AA, 2008, NUTR FOOD SCI, V38, P422, DOI 10.1108/00346650810906930
   Everard A, 2014, MBIO, V5, DOI 10.1128/mBio.01011-14
   Garcia-Garcia J.M., 2017, EMOTION DETECTION TE, P1, DOI [10.1145/3123818.3123852, DOI 10.1145/3123818.3123852, DOI 10.1007/S11356-017-8975-8]
   Gilbert ER, 2011, EXP DIABETES RES, DOI 10.1155/2011/416254
   LeBlanc JG, 2013, CURR OPIN BIOTECH, V24, P160, DOI 10.1016/j.copbio.2012.08.005
   Herrmann E, 2017, BIOMED RES INT, V2017, DOI 10.1155/2017/1829685
   Holmes David, 2016, Nat Rev Endocrinol, V12, P312, DOI 10.1038/nrendo.2016.41
   Hsieh PS, 2011, WORLD J GASTROENTERO, V17, P5240, DOI 10.3748/wjg.v17.i48.5240
   Hundal RS, 2000, DIABETES, V49, P2063, DOI 10.2337/diabetes.49.12.2063
   Jiang GJ, 2017, PEERJ, V5, DOI 10.7717/peerj.3155
   Jiang M, 2016, PROG BIOCHEM BIOPHYS, V43, P271
   Karlsson F, 2013, DIABETES, V62, P3341, DOI 10.2337/db13-0844
   KATO K, 1970, AGR BIOL CHEM TOKYO, V34, P532, DOI 10.1080/00021369.1970.10859645
   Kim YA, 2018, NUTR RES REV, V31, P35, DOI 10.1017/S095442241700018X
   Knowler WC, 2002, NEW ENGL J MED, V346, P393, DOI 10.1056/NEJMoa012512
   Kootte RS, 2017, CELL METAB, V26, P611, DOI 10.1016/j.cmet.2017.09.008
   Lee H, 2014, APPL ENVIRON MICROB, V80, P5935, DOI 10.1128/AEM.01357-14
   Li X, 2017, BENEF MICROBES, V8, P421, DOI 10.3920/BM2016.0167
   Li XP, 2016, J FUNCT FOODS, V27, P711, DOI 10.1016/j.jff.2016.08.010
   Liu JH, 2015, CARBOHYD POLYM, V130, P398, DOI 10.1016/j.carbpol.2015.05.025
   Lu XJ, 2002, LIFE SCI, V72, P711, DOI 10.1016/S0024-3205(02)02303-2
   Mao BY, 2015, J AGR FOOD CHEM, V63, P856, DOI 10.1021/jf505156h
   Mathur R., 2014, RES J ENDOCRINOLOGY, V2, P1
   Mathur R, 2016, OBESITY, V24, P576, DOI 10.1002/oby.21385
   Mirzapour-Rezaee SS, 2017, AQUACULT NUTR, V23, P629, DOI 10.1111/anu.12430
   Pedersen HK, 2016, NATURE, V535, P376, DOI 10.1038/nature18646
   Qin JJ, 2012, NATURE, V490, P55, DOI 10.1038/nature11450
   Razmpoosh E, 2016, DIABETES-METAB RES, V32, P143, DOI 10.1002/dmrr.2665
   Romond MB, 2008, ANAEROBE, V14, P43, DOI 10.1016/j.anaerobe.2007.09.003
   Smith DL, 2010, OBESITY, V18, P995, DOI 10.1038/oby.2009.308
   Spring P., 2015, Journal of Applied Animal Nutrition, V2015, pe8
   Tan CQ, 2016, APPL ENVIRON MICROB, V82, P5899, DOI 10.1128/AEM.01374-16
   Tomas J, 2016, P NATL ACAD SCI USA, V113, pE5934, DOI 10.1073/pnas.1612559113
   Turnbaugh PJ, 2006, NATURE, V444, P1027, DOI 10.1038/nature05414
   Vaarala O, 2013, CURR DIABETES REP, V13, P601, DOI 10.1007/s11892-013-0409-5
   Wang YY, 2017, CHEM ENG J, V317, P512, DOI 10.1016/j.cej.2017.02.096
   Yang JY, 2017, MUCOSAL IMMUNOL, V10, P104, DOI 10.1038/mi.2016.42
   Zhao LJ, 2017, THER CLIN RISK MANAG, V13, P739, DOI 10.2147/TCRM.S134039
   Zhou J, 2015, TOXICOL APPL PHARM, V289, P409, DOI 10.1016/j.taap.2015.10.019
NR 49
TC 59
Z9 65
U1 6
U2 131
PU AMER CHEMICAL SOC
PI WASHINGTON
PA 1155 16TH ST, NW, WASHINGTON, DC 20036 USA
SN 0021-8561
EI 1520-5118
J9 J AGR FOOD CHEM
JI J. Agric. Food Chem.
PD JUN 13
PY 2018
VL 66
IS 23
BP 5821
EP 5831
DI 10.1021/acsjafc.8b00829
PG 11
WC Agriculture, Multidisciplinary; Chemistry, Applied; Food Science &
   Technology
WE Science Citation Index Expanded (SCI-EXPANDED)
SC Agriculture; Chemistry; Food Science & Technology
GA GJ6WT
UT WOS:000435525800011
PM 29701959
DA 2023-06-08
ER

PT J
AU Zhang, W
   Xu, JH
   Yu, T
   Chen, QK
AF Zhang, Wang
   Xu, Ji-Hao
   Yu, Tao
   Chen, Qi-Kui
TI Effects of berberine and metformin on intestinal inflammation and gut
   microbiome composition in db/db mice
SO BIOMEDICINE & PHARMACOTHERAPY
LA English
DT Article
DE Berberine; Metformin; Intestinal inflammation; Intestinal barrier; Gut
   microbes
ID DIET; PREVENTION; MECHANISM; INSULIN; CANCER
AB Berberine and metformin, both established pharmaceutical agents with herbal origins, have incidental beneficial effects on multiple diseases, including diabetes. These effects have been speculated to occur via the gut microbiome. In this study, we administered either berberine or metformin to db/db mice and investigated changes in body weight, food intake, and blood glucose levels. Fresh stool samples were analyzed using 16 s rDNA high-throughput sequencing to evaluate the gut microbiome. Short-chain fatty acids (SCFA) in the stool were quantified using gas chromatography. The expression of NF-kappa B signaling pathway and tight junction (ZO1 and occludin) proteins in the intestinal epithelium was determined using qPCR and western blotting. The intestinal barrier structure was examined using transmission electron microscopy and serum lipopolysaccharide (LPS) was measured using a commercial kit. Both berberine and metformin reduced food intake, body weight, and blood glucose and HbA1c levels. Both treatments effectively restored the intestinal SCFA content, reduced the level of serum LPS, relieved intestinal inflammation, and repaired intestinal barrier structure. Intervention with metformin or berberine modified the gut microbiome in db/db mice, increasing the number of SCFA-producing bacteria (e.g., Butyricimonas, Coprococcus, Ruminococcus) and reducing opportunistic pathogens (e.g., Prevotella, Proteus). An increased abundance of other probiotics including Lactobacillus and Akkermansia was also observed. Berberine and metformin can modulate the composition of the gut microbiome and reduce body weight, blood glucose levels, and intestinal inflammation in db/db mice, which demonstrates their effectiveness in the reduction of diabetic complications in this model.
C1 [Zhang, Wang; Xu, Ji-Hao; Yu, Tao; Chen, Qi-Kui] Sun Yat Sen Univ, Sun Yat Sen Mem Hosp, Dept Gastroenterol, 107 Yan Jiang Xi Rd, Guangzhou 510120, Guangdong, Peoples R China.
   [Zhang, Wang] Guangzhou Univ Chinese Med, Dept Gastroenterol, Affiliated Hosp 2, 111 Da De Rd, Guangzhou 510120, Guangdong, Peoples R China.
C3 Sun Yat Sen University; Guangzhou University of Chinese Medicine
RP Chen, QK (通讯作者)，Sun Yat Sen Univ, Sun Yat Sen Mem Hosp, Dept Gastroenterol, 107 Yan Jiang Xi Rd, Guangzhou 510120, Guangdong, Peoples R China.
EM qkchen2018@163.com
FU National Natural Science Foundation of China [81703995, 81270442,
   81370475]
FX This study was supported by National Natural Science Foundation of China
   (grant nos. 81703995, 81270442, and 81370475).
CR Bailey CJ, 2017, DIABETOLOGIA, V60, P1566, DOI 10.1007/s00125-017-4318-z
   Bharti AC, 2002, BIOCHEM PHARMACOL, V64, P883, DOI 10.1016/S0006-2952(02)01154-1
   Biagi E, 2010, PLOS ONE, V5, DOI 10.1371/journal.pone.0010667
   Byndloss MX, 2018, MUCOSAL IMMUNOL, V11, P1299, DOI 10.1038/s41385-018-0010-y
   Cabreiro F, 2013, CELL, V153, P228, DOI 10.1016/j.cell.2013.02.035
   Cani PD, 2008, DIABETES, V57, P1470, DOI 10.2337/db07-1403
   Caporaso JG, 2010, NAT METHODS, V7, P335, DOI 10.1038/nmeth.f.303
   Dao MC, 2016, GUT, V65, P426, DOI 10.1136/gutjnl-2014-308778
   De Filippo C, 2010, P NATL ACAD SCI USA, V107, P14691, DOI 10.1073/pnas.1005963107
   DeSantis TZ, 2006, NUCLEIC ACIDS RES, V34, pW394, DOI 10.1093/nar/gkl244
   He L, 2009, CELL, V137, P635, DOI 10.1016/j.cell.2009.03.016
   Hua WY, 2007, J PHARMACEUT BIOMED, V44, P931, DOI 10.1016/j.jpba.2007.03.022
   Kong WJ, 2004, NAT MED, V10, P1344, DOI 10.1038/nm1135
   Lozupone C, 2005, APPL ENVIRON MICROB, V71, P8228, DOI 10.1128/AEM.71.12.8228-8235.2005
   Mahmood K, 2013, EUR J INTERN MED, V24, P20, DOI 10.1016/j.ejim.2012.10.011
   Martinez C, 2013, GUT, V62, P1160, DOI 10.1136/gutjnl-2012-302093
   Maslowski KM, 2009, NATURE, V461, P1282, DOI 10.1038/nature08530
   Min XH, 2014, CELL BIOL INT, V38, P1194, DOI 10.1002/cbin.10323
   Murugesan S, 2018, EUR J CLIN MICROBIOL, V37, P621, DOI 10.1007/s10096-017-3143-0
   Neyrinck AM, 2011, PLOS ONE, V6, DOI 10.1371/journal.pone.0020944
   Peng J, 2015, INT J CLIN EXP MED, V8, P10058
   Pollak M, 2017, DIABETOLOGIA, V60, P1662, DOI 10.1007/s00125-017-4352-x
   Qin JJ, 2012, NATURE, V490, P55, DOI 10.1038/nature11450
   Ryan KK, 2014, NATURE, V509, P183, DOI 10.1038/nature13135
   Sano T, 2009, CANCER SCI, V100, P595, DOI 10.1111/j.1349-7006.2008.01081.x
   Shin NR, 2014, GUT, V63, P727, DOI 10.1136/gutjnl-2012-303839
   Smith PM, 2013, SCIENCE, V341, P569, DOI 10.1126/science.1241165
   Sonnenburg ED, 2010, CELL, V141, P1241, DOI 10.1016/j.cell.2010.05.005
   Takeda K, 2003, ANNU REV IMMUNOL, V21, P335, DOI 10.1146/annurev.immunol.21.120601.141126
   Tang J, 2009, J ETHNOPHARMACOL, V126, P5, DOI 10.1016/j.jep.2009.08.009
   Tibshirani R, 2002, P NATL ACAD SCI USA, V99, P6567, DOI 10.1073/pnas.082099299
   Vuddanda PR, 2010, EXPERT OPIN INV DRUG, V19, P1297, DOI 10.1517/13543784.2010.517745
   Wu H, 2017, NAT MED, V23, P850, DOI 10.1038/nm.4345
   Xie WD, 2011, PLOS ONE, V6, DOI 10.1371/journal.pone.0024520
   Zhang Qing, 2015, Zhongguo Zhong Yao Za Zhi, V40, P1660
   Zhang X, 2012, PLOS ONE, V7, DOI [10.1371/journal.pone.0040320, 10.1371/journal.pone.0042529]
   Zhang X, 2015, SCI REP-UK, V5, DOI 10.1038/srep14405
   Zhang YF, 2008, J CLIN ENDOCR METAB, V93, P2559, DOI 10.1210/jc.2007-2404
   Zhou GC, 2001, J CLIN INVEST, V108, P1167, DOI 10.1172/JCI200113505
NR 39
TC 111
Z9 114
U1 12
U2 89
PU ELSEVIER FRANCE-EDITIONS SCIENTIFIQUES MEDICALES ELSEVIER
PI ISSY-LES-MOULINEAUX
PA 65 RUE CAMILLE DESMOULINS, CS50083, 92442 ISSY-LES-MOULINEAUX, FRANCE
SN 0753-3322
EI 1950-6007
J9 BIOMED PHARMACOTHER
JI Biomed. Pharmacother.
PD OCT
PY 2019
VL 118
AR 109131
DI 10.1016/j.biopha.2019.109131
PG 10
WC Medicine, Research & Experimental; Pharmacology & Pharmacy
WE Science Citation Index Expanded (SCI-EXPANDED)
SC Research & Experimental Medicine; Pharmacology & Pharmacy
GA IY4WZ
UT WOS:000486395000152
PM 31545226
OA gold
HC Y
HP N
DA 2023-06-08
ER

PT J
AU Lee, CB
   Chae, SU
   Jo, SJ
   Jerng, UM
   Bae, SK
AF Lee, Chae Bin
   Chae, Soon Uk
   Jo, Seong Jun
   Jerng, Ui Min
   Bae, Soo Kyung
TI The Relationship between the Gut Microbiome and Metformin as a Key for
   Treating Type 2 Diabetes Mellitus
SO INTERNATIONAL JOURNAL OF MOLECULAR SCIENCES
LA English
DT Review
DE gut microbiome; type 2 diabetes mellitus; metformin; dysbiosis
AB Metformin is the first-line pharmacotherapy for treating type 2 diabetes mellitus (T2DM); however, its mechanism of modulating glucose metabolism is elusive. Recent advances have identified the gut as a potential target of metformin. As patients with metabolic disorders exhibit dysbiosis, the gut microbiome has garnered interest as a potential target for metabolic disease. Henceforth, studies have focused on unraveling the relationship of metabolic disorders with the human gut microbiome. According to various metagenome studies, gut dysbiosis is evident in T2DM patients. Besides this, alterations in the gut microbiome were also observed in the metformin-treated T2DM patients compared to the non-treated T2DM patients. Thus, several studies on rodents have suggested potential mechanisms interacting with the gut microbiome, including regulation of glucose metabolism, an increase in short-chain fatty acids, strengthening intestinal permeability against lipopolysaccharides, modulating the immune response, and interaction with bile acids. Furthermore, human studies have demonstrated evidence substantiating the hypotheses based on rodent studies. This review discusses the current knowledge of how metformin modulates T2DM with respect to the gut microbiome and discusses the prospect of harnessing this mechanism in treating T2DM.
C1 [Lee, Chae Bin; Chae, Soon Uk; Jo, Seong Jun; Bae, Soo Kyung] Catholic Univ Korea, Coll Pharm, Bucheon 14662, South Korea.
   [Lee, Chae Bin; Chae, Soon Uk; Jo, Seong Jun; Bae, Soo Kyung] Catholic Univ Korea, Integrated Res Inst Pharmaceut Sci, Bucheon 14662, South Korea.
   [Jerng, Ui Min] Sangji Univ, Coll Korean Med, Dept Internal Med, Wonju 26339, South Korea.
C3 Catholic University of Korea; Catholic University of Korea; Sangji
   University
RP Bae, SK (通讯作者)，Catholic Univ Korea, Coll Pharm, Bucheon 14662, South Korea.; Bae, SK (通讯作者)，Catholic Univ Korea, Integrated Res Inst Pharmaceut Sci, Bucheon 14662, South Korea.
EM aribri727@catholic.ac.kr; zldtnseo@catholic.ac.kr;
   seongjun6734@catholic.ac.kr; healmind@paran.com; baesk@catholic.ac.kr
RI Jerng, Ui Min/G-1377-2014
OI Jerng, Ui Min/0000-0002-1996-3793
FU Basic Science Research Program through the National Research Foundation
   of Korea - Ministry of Education [2018R1A6A1A03025108]; Korea Health
   Technology R&D Project through the Korea Health Industry Development
   Institute (KHIDI) - Ministry of Health Welfare [HF20C0002]; Catholic
   University of Korea
FX This study was supported by a grant of Basic Science Research Program
   through the National Research Foundation of Korea, funded by the
   Ministry of Education (2018R1A6A1A03025108), Korea Health Technology R&D
   Project through the Korea Health Industry Development Institute (KHIDI),
   funded by the Ministry of Health & Welfare (HF20C0002), and Research
   Fund of The Catholic University of Korea (2020).
CR Rojas LBA, 2013, DIABETOL METAB SYNDR, V5, DOI 10.1186/1758-5996-5-6
   Ahmad A, 2019, PLOS ONE, V14, DOI 10.1371/journal.pone.0226372
   Ahmadi S, 2020, J GERONTOL A-BIOL, V75, pE9, DOI 10.1093/gerona/glaa056
   Amar J, 2011, EMBO MOL MED, V3, P559, DOI 10.1002/emmm.201100159
   Andujar-Plata P, 2012, DIABETES RES CLIN PR, V95, P1, DOI 10.1016/j.diabres.2011.09.022
   Anhe FF, 2015, GUT, V64, P872, DOI 10.1136/gutjnl-2014-307142
   Artis D, 2004, P NATL ACAD SCI USA, V101, P13596, DOI 10.1073/pnas.0404034101
   Bailey CJ, 2008, DIABETOLOGIA, V51, P1552, DOI 10.1007/s00125-008-1053-5
   BAILEY CJ, 1994, BRIT J PHARMACOL, V112, P671, DOI 10.1111/j.1476-5381.1994.tb13128.x
   Balakumar M, 2018, EUR J NUTR, V57, P279, DOI 10.1007/s00394-016-1317-7
   Bauer PV, 2018, CELL METAB, V27, P572, DOI 10.1016/j.cmet.2018.01.013
   Bauer PV, 2018, CELL METAB, V27, P101, DOI 10.1016/j.cmet.2017.09.019
   BECKMANN R, 1969, DIABETOLOGIA, V5, P318, DOI 10.1007/BF00452906
   Belzer C, 2012, ISME J, V6, P1449, DOI 10.1038/ismej.2012.6
   Bharti AC, 2002, BIOCHEM PHARMACOL, V64, P883, DOI 10.1016/S0006-2952(02)01154-1
   BONORA E, 1984, CURR MED RES OPIN, V9, P47, DOI 10.1185/03007998409109558
   Brandt A, 2019, SCI REP-UK, V9, DOI 10.1038/s41598-019-43228-0
   Brestoff JR, 2015, CELL, V161, P146, DOI 10.1016/j.cell.2015.02.022
   Brown JB, 2010, DIABETES CARE, V33, P501, DOI 10.2337/dc09-1749
   Bryrup T, 2019, DIABETOLOGIA, V62, P1024, DOI 10.1007/s00125-019-4848-7
   Buse JB, 2016, DIABETES CARE, V39, P198, DOI 10.2337/dc15-0488
   Cani PD, 2007, DIABETOLOGIA, V50, P2374, DOI 10.1007/s00125-007-0791-0
   Cani PD, 2008, DIABETES, V57, P1470, DOI 10.2337/db07-1403
   Cani PD, 2007, DIABETES, V56, P1761, DOI 10.2337/db06-1491
   Cariou B, 2006, J BIOL CHEM, V281, P11039, DOI 10.1074/jbc.M510258200
   Carvalho BM, 2012, DIABETOLOGIA, V55, P2823, DOI 10.1007/s00125-012-2648-4
   Caslin B, 2019, P NATL ACAD SCI USA, V116, P25808, DOI 10.1073/pnas.1912359116
   CASPARY WF, 1975, DIABETOLOGIA, V11, P113, DOI 10.1007/BF00429833
   Chavez-Carbajal A, 2020, MICROORGANISMS, V8, DOI 10.3390/microorganisms8010094
   Chelakkot C, 2018, EXP MOL MED, V50, DOI 10.1038/emm.2017.282
   Chen LC, 2019, FOOD FUNCT, V10, P4372, DOI [10.1039/C9FO00406H, 10.1039/c9fo00406h]
   Chen P, 2014, NUTRITION, V30, P1061, DOI 10.1016/j.nut.2014.03.022
   Cherbut C, 1998, AM J PHYSIOL-GASTR L, V275, pG1415, DOI 10.1152/ajpgi.1998.275.6.G1415
   Clarke SF, 2012, GUT MICROBES, V3, P186, DOI 10.4161/gmic.20168
   Collado MC, 2007, APPL ENVIRON MICROB, V73, P7767, DOI 10.1128/AEM.01477-07
   Cui HX, 2019, FRONT MICROBIOL, V10, DOI 10.3389/fmicb.2019.01423
   de la Cuesta-Zuluaga J, 2017, DIABETES CARE, V40, P54, DOI 10.2337/dc16-1324
   Delzenne NM, 2015, DIABETOLOGIA, V58, P2206, DOI 10.1007/s00125-015-3712-7
   den Besten G, 2013, J LIPID RES, V54, P2325, DOI 10.1194/jlr.R036012
   Depommier C, 2019, NAT MED, V25, P1096, DOI 10.1038/s41591-019-0495-2
   Derrien M, 2008, APPL ENVIRON MICROB, V74, P1646, DOI 10.1128/AEM.01226-07
   Desai MS, 2016, CELL, V167, P1339, DOI 10.1016/j.cell.2016.10.043
   Duca FA, 2015, CELL METAB, V22, P367, DOI 10.1016/j.cmet.2015.07.003
   Duca FA, 2015, NAT MED, V21, P506, DOI 10.1038/nm.3787
   Dujic T, 2015, DIABETES, V64, P1786, DOI 10.2337/db14-1388
   Edwards JS, 2001, NAT BIOTECHNOL, V19, P125, DOI 10.1038/84379
   Ejtahed HS, 2012, NUTRITION, V28, P539, DOI 10.1016/j.nut.2011.08.013
   El Aidy S, 2013, GUT, V62, P1306, DOI 10.1136/gutjnl-2011-301955
   Elbere I, 2018, PLOS ONE, V13, DOI 10.1371/journal.pone.0204317
   Everard A, 2013, P NATL ACAD SCI USA, V110, P9066, DOI 10.1073/pnas.1219451110
   Fan Y, 2021, NAT REV MICROBIOL, V19, P55, DOI 10.1038/s41579-020-0433-9
   Feist AM, 2007, MOL SYST BIOL, V3, DOI 10.1038/msb4100155
   Florez H, 2012, J GEN INTERN MED, V27, P1594, DOI 10.1007/s11606-012-2122-5
   Foretz M, 2014, CELL METAB, V20, P953, DOI 10.1016/j.cmet.2014.09.018
   Foretz M, 2010, J CLIN INVEST, V120, P2355, DOI 10.1172/JCI40671
   Forslund K, 2015, NATURE, V528, P262, DOI 10.1038/nature15766
   Fredborg M, 2012, J ANIM SCI, V90, P10, DOI 10.2527/jas.53792
   Gao ZG, 2009, DIABETES, V58, P1509, DOI 10.2337/db08-1637
   Geer EB, 2009, GENDER MED, V6, P60, DOI 10.1016/j.genm.2009.02.002
   Gilbert JA, 2010, PLOS ONE, V5, DOI 10.1371/journal.pone.0015545
   Gorboulev V, 2012, DIABETES, V61, P187, DOI 10.2337/db11-1029
   Graham GG, 2011, CLIN PHARMACOKINET, V50, P81, DOI 10.2165/11534750-000000000-00000
   Greer RL, 2016, NAT COMMUN, V7, DOI 10.1038/ncomms13329
   Gribble FM, 2003, DIABETES, V52, P1147, DOI 10.2337/diabetes.52.5.1147
   Gupta VK, 2020, NAT COMMUN, V11, DOI 10.1038/s41467-020-18476-8
   Gurung M, 2020, EBIOMEDICINE, V51, DOI 10.1016/j.ebiom.2019.11.051
   Halawa MR, 2019, CURR DIABETES REV, V15, P480, DOI 10.2174/1573399815666190206162143
   Hansen CHF, 2013, EUR J IMMUNOL, V43, P447, DOI 10.1002/eji.201242462
   Hao ZK, 2020, J AM SOC MASS SPECTR, V31, P1448, DOI 10.1021/jasms.0c00054
   Harcombe WR, 2014, CELL REP, V7, P1104, DOI 10.1016/j.celrep.2014.03.070
   Harrell L, 2012, PLOS ONE, V7, DOI 10.1371/journal.pone.0032545
   Heilbronn LK, 2008, CURR PHARM DESIGN, V14, P1225, DOI 10.2174/138161208784246153
   Hollister EB, 2014, GASTROENTEROLOGY, V146, P1449, DOI 10.1053/j.gastro.2014.01.052
   HOLZ GG, 1993, NATURE, V361, P362, DOI 10.1038/361362a0
   Hooper LV, 2001, SCIENCE, V292, P1115, DOI 10.1126/science.1058709
   Hu SE, 2010, AM J PHYSIOL-GASTR L, V299, pG1266, DOI 10.1152/ajpgi.00357.2010
   Huang F, 2018, INT J FOOD SCI NUTR, V69, P729, DOI 10.1080/09637486.2017.1408059
   Huang NL, 2009, INT J CARDIOL, V134, P169, DOI 10.1016/j.ijcard.2008.04.010
   Hur KY, 2015, J DIABETES INVEST, V6, P600, DOI 10.1111/jdi.12328
   Inan MS, 2000, GASTROENTEROLOGY, V118, P724, DOI 10.1016/S0016-5085(00)70142-9
   Jensen JB, 2016, DIABETES, V65, P1724, DOI 10.2337/db16-0032
   Ji SQ, 2019, FRONT ENDOCRINOL, V10, DOI 10.3389/fendo.2019.00704
   Johansson MEV, 2011, P NATL ACAD SCI USA, V108, P4659, DOI 10.1073/pnas.1006451107
   Johnson JS, 2019, NAT COMMUN, V10, DOI 10.1038/s41467-019-13036-1
   Kang CS, 2013, PLOS ONE, V8, DOI 10.1371/journal.pone.0076520
   Karaki S, 2006, CELL TISSUE RES, V324, P353, DOI 10.1007/s00441-005-0140-x
   Karaki SI, 2008, J MOL HISTOL, V39, P135, DOI 10.1007/s10735-007-9145-y
   Karlsson FH, 2013, NATURE, V498, P99, DOI 10.1038/nature12198
   Khat-udomkiri N, 2020, FOOD SCI NUTR, V8, P428, DOI 10.1002/fsn3.1327
   Kho ZY, 2018, FRONT MICROBIOL, V9, DOI 10.3389/fmicb.2018.01835
   Kim Young S, 2010, Curr Gastroenterol Rep, V12, P319, DOI 10.1007/s11894-010-0131-2
   Kinoshita M, 2002, BIOCHEM BIOPH RES CO, V293, P827, DOI 10.1016/S0006-291X(02)00294-2
   Koliada A, 2017, BMC MICROBIOL, V17, DOI 10.1186/s12866-017-1027-1
   Kong FL, 2016, CURR BIOL, V26, pR832, DOI 10.1016/j.cub.2016.08.015
   KORNMAN KS, 1982, INFECT IMMUN, V35, P256, DOI 10.1128/IAI.35.1.256-263.1982
   Kuhre RE, 2015, DIABETES, V64, P370, DOI 10.2337/db14-0807
   Lackey DE, 2016, NAT REV ENDOCRINOL, V12, P15, DOI 10.1038/nrendo.2015.189
   Lam TKT, 2010, NAT MED, V16, P392, DOI 10.1038/nm0410-392
   Larsen N, 2010, PLOS ONE, V5, DOI 10.1371/journal.pone.0009085
   Le Chatelier E, 2013, NATURE, V500, P541, DOI 10.1038/nature12506
   Lee H, 2018, GUT MICROBES, V9, P155, DOI 10.1080/19490976.2017.1405209
   Lee H, 2014, APPL ENVIRON MICROB, V80, P5935, DOI 10.1128/AEM.01357-14
   Lee SY, 2015, PLOS ONE, V10, DOI 10.1371/journal.pone.0135858
   Lenzen S, 1996, BIOCHEM PHARMACOL, V51, P893, DOI 10.1016/0006-2952(95)02243-0
   Li F, 2013, NAT COMMUN, V4, DOI 10.1038/ncomms3384
   Li SN, 2009, HEART VESSELS, V24, P446, DOI 10.1007/s00380-008-1137-7
   Li TG, 2014, PHARMACOL REV, V66, P948, DOI 10.1124/pr.113.008201
   Li X, 2017, BENEF MICROBES, V8, P421, DOI 10.3920/BM2016.0167
   Li X, 2016, J APPL MICROBIOL, V121, P1727, DOI 10.1111/jam.13276
   Lin HV, 2012, PLOS ONE, V7, DOI 10.1371/journal.pone.0035240
   Liu GM, 2018, INT J BIOL MACROMOL, V115, P711, DOI 10.1016/j.ijbiomac.2018.04.127
   Liu GM, 2018, MOL NUTR FOOD RES, V62, DOI 10.1002/mnfr.201700954
   Liu YY, 2020, FASEB J, V34, P1065, DOI 10.1096/fj.201901943RR
   Louis S, 2016, PLOS ONE, V11, DOI 10.1371/journal.pone.0149564
   Lumeng CN, 2011, J CLIN INVEST, V121, P2111, DOI 10.1172/JCI57132
   Lundberg R, 2016, GUT MICROBES, V7, P68, DOI 10.1080/19490976.2015.1127463
   Ma K, 2006, J CLIN INVEST, V116, P1102, DOI 10.1172/JCI25604
   Ma W, 2018, FRONT MICROBIOL, V9, DOI 10.3389/fmicb.2018.01336
   Macchione IG, 2019, EUR REV MED PHARMACO, V23, P8075, DOI 10.26355/eurrev_201909_19024
   Macfarlane S, 2003, P NUTR SOC, V62, P67, DOI 10.1079/PNS2002207
   Madiraju AK, 2014, NATURE, V510, P542, DOI 10.1038/nature13270
   Maida A, 2011, DIABETOLOGIA, V54, P339, DOI 10.1007/s00125-010-1937-z
   Manichanh C, 2014, GUT, V63, P401, DOI 10.1136/gutjnl-2012-303013
   Meng XM, 2017, EUR REV MED PHARMACO, V21, P2232
   Rodriguez JM, 2015, MICROB ECOL HEALTH D, V26, DOI 10.3402/mehd.v26.26050
   Morgan XC, 2012, GENOME BIOL, V13, DOI 10.1186/gb-2012-13-9-r79
   Moriya R, 2009, AM J PHYSIOL-ENDOC M, V297, pE1358, DOI 10.1152/ajpendo.00412.2009
   Napolitano A, 2014, PLOS ONE, V9, DOI 10.1371/journal.pone.0100778
   Natali A, 2006, DIABETOLOGIA, V49, P434, DOI 10.1007/s00125-006-0141-7
   Osborn O, 2012, NAT MED, V18, P363, DOI 10.1038/nm.2627
   Overbeek R, 2014, NUCLEIC ACIDS RES, V42, pD206, DOI 10.1093/nar/gkt1226
   Panwar H, 2013, DIABETES-METAB RES, V29, P103, DOI 10.1002/dmrr.2376
   Parker HE, 2012, DIABETOLOGIA, V55, P2445, DOI 10.1007/s00125-012-2585-2
   Pathak P, 2018, HEPATOLOGY, V68, P1574, DOI 10.1002/hep.29857
   Plovier H, 2017, NAT MED, V23, P107, DOI 10.1038/nm.4236
   Png CW, 2010, AM J GASTROENTEROL, V105, P2420, DOI 10.1038/ajg.2010.281
   Prakash T, 2012, BRIEF BIOINFORM, V13, P711, DOI 10.1093/bib/bbs033
   Pryor R, 2019, CELL, V178, P1299, DOI 10.1016/j.cell.2019.08.003
   Qin JJ, 2012, NATURE, V490, P55, DOI 10.1038/nature11450
   Rena G, 2017, DIABETOLOGIA, V60, P1577, DOI 10.1007/s00125-017-4342-z
   Rena G, 2013, DIABETOLOGIA, V56, P1898, DOI 10.1007/s00125-013-2991-0
   Rhee SI, 2014, INTEST RES, V12, P90, DOI 10.5217/ir.2014.12.2.90
   Rios-Covian D, 2013, APPL ENVIRON MICROB, V79, P7518, DOI 10.1128/AEM.02545-13
   Rodriguez J, 2018, CURR OPIN CLIN NUTR, V21, P294, DOI 10.1097/MCO.0000000000000468
   Rooj AK, 2010, BMC MICROBIOL, V10, DOI 10.1186/1471-2180-10-16
   Roopchand DE, 2015, DIABETES, V64, P2847, DOI 10.2337/db14-1916
   Rosario D, 2018, FRONT PHYSIOL, V9, DOI 10.3389/fphys.2018.00775
   Rotter V, 2003, J BIOL CHEM, V278, P45777, DOI 10.1074/jbc.M301977200
   Ryan PM, 2020, CAN J DIABETES, V44, P146, DOI 10.1016/j.jcjd.2019.05.008
   Sansome DJ, 2020, DIABETES OBES METAB, V22, P141, DOI 10.1111/dom.13869
   Sato J, 2014, DIABETES CARE, V37, P2343, DOI 10.2337/dc13-2817
   Sayin SI, 2013, CELL METAB, V17, P225, DOI 10.1016/j.cmet.2013.01.003
   Scarpello JHB, 1998, DIABETIC MED, V15, P651, DOI 10.1002/(SICI)1096-9136(199808)15:8<651::AID-DIA628>3.0.CO;2-A
   Schmidt TSB, 2018, CELL, V172, P1198, DOI 10.1016/j.cell.2018.02.044
   Sen P, 2019, METABOLITES, V9, DOI 10.3390/metabo9020022
   Shin NR, 2014, GUT, V63, P727, DOI 10.1136/gutjnl-2012-303839
   Shu Y, 2007, J CLIN INVEST, V117, P1422, DOI 10.1172/JCI30558
   Song MJ, 2006, BIOCHEM BIOPH RES CO, V346, P739, DOI 10.1016/j.bbrc.2006.05.170
   Stepensky D, 2002, DRUG METAB DISPOS, V30, P861, DOI 10.1124/dmd.30.8.861
   SUEMORI S, 1991, P NATL ACAD SCI USA, V88, P11017, DOI 10.1073/pnas.88.24.11017
   Sun KY, 2017, CYTOKINE, V92, P1, DOI 10.1016/j.cyto.2017.01.003
   Sun LL, 2018, NAT MED, V24, P1919, DOI 10.1038/s41591-018-0222-4
   Tanaka T, 2008, N-S ARCH PHARMACOL, V377, P523, DOI 10.1007/s00210-007-0200-8
   Tanti JF, 2004, ANN ENDOCRINOL-PARIS, V65, P43, DOI 10.1016/S0003-4266(04)95629-6
   Tian PJ, 2016, FOOD FUNCT, V7, P3789, DOI [10.1039/c6fo00831c, 10.1039/C6FO00831C]
   Tolhurst G, 2012, DIABETES, V61, P364, DOI 10.2337/db11-1019
   Trabelsi MS, 2015, NAT COMMUN, V6, DOI 10.1038/ncomms8629
   TUCKER GT, 1981, BRIT J CLIN PHARMACO, V12, P235
   Turnbaugh PJ, 2006, NATURE, V444, P1027, DOI 10.1038/nature05414
   Turnbaugh PJ, 2009, NATURE, V457, P480, DOI 10.1038/nature07540
   Vallianou NG, 2019, HORM-INT J ENDOCRINO, V18, P141, DOI 10.1007/s42000-019-00093-w
   van Passel MWJ, 2011, PLOS ONE, V6, DOI 10.1371/journal.pone.0016876
   VANELDERE J, 1988, APPL ENVIRON MICROB, V54, P2112, DOI 10.1128/AEM.54.8.2112-2117.1988
   Vardarli I, 2014, DIABETES, V63, P663, DOI 10.2337/db13-0805
   Viollet B, 2012, CLIN SCI, V122, P253, DOI 10.1042/CS20110386
   Vrieze A, 2012, GASTROENTEROLOGY, V143, P913, DOI 10.1053/j.gastro.2012.06.031
   Wang DS, 2002, J PHARMACOL EXP THER, V302, P510, DOI 10.1124/jpet.102.034140
   Wang JH, 2018, FRONT ENDOCRINOL, V9, DOI 10.3389/fendo.2018.00620
   Wang JH, 2017, GENES-BASEL, V8, DOI 10.3390/genes8100239
   Wang K, 2019, CELL REP, V26, P222, DOI 10.1016/j.celrep.2018.12.028
   Wankhade UD, 2019, NUTRIENTS, V11, DOI 10.3390/nu11020313
   Watanabe M, 2011, J BIOL CHEM, V286, P26913, DOI 10.1074/jbc.M111.248203
   Weigert C, 2005, AM J PHYSIOL-ENDOC M, V289, pE251, DOI 10.1152/ajpendo.00448.2004
   Wen L, 2017, J NUTR, V147, p1468S, DOI 10.3945/jn.116.240754
   WILCOCK C, 1991, J PHARM PHARMACOL, V43, P442, DOI 10.1111/j.2042-7158.1991.tb03507.x
   WILCOCK C, 1994, XENOBIOTICA, V24, P49, DOI 10.3109/00498259409043220
   Winter SE, 2013, SCIENCE, V339, P708, DOI 10.1126/science.1232467
   Wu BN, 2011, J NUTR METAB, V2011, DOI 10.1155/2011/391809
   Wu H, 2017, NAT MED, V23, P850, DOI 10.1038/nm.4345
   Wu TZ, 2017, EXPERT REV GASTROENT, V11, P157, DOI 10.1080/17474124.2017.1273769
   Xue J, 2019, ENDOCR J, V66, P859, DOI 10.1507/endocrj.EJ18-0567
   Yadav H, 2007, NUTRITION, V23, P62, DOI 10.1016/j.nut.2006.09.002
   Yang J, 2020, FRONT MICROBIOL, V11, DOI 10.3389/fmicb.2020.02029
   Zeuthen LH, 2006, CLIN VACCINE IMMUNOL, V13, P365, DOI 10.1128/CVI.13.3.365-375.2006
   Zhang FH, 2019, ENDOCRINE, V66, P485, DOI 10.1007/s12020-019-02041-5
   Zhang HS, 2015, ISME J, V9, P770, DOI 10.1038/ismej.2014.165
   Zhang MC, 2019, BMJ OPEN DIAB RES CA, V7, DOI 10.1136/bmjdrc-2019-000717
   Zhang Q, 2020, DIABET METAB SYND OB, V13, P5003, DOI 10.2147/DMSO.S286430
   Zhang W, 2019, BIOMED PHARMACOTHER, V118, DOI 10.1016/j.biopha.2019.109131
   Zhang XY, 2013, PLOS ONE, V8, DOI 10.1371/journal.pone.0071108
   Zhang X, 2015, SCI REP-UK, V5, DOI 10.1038/srep14405
   Zhang YQ, 2006, P NATL ACAD SCI USA, V103, P1006, DOI 10.1073/pnas.0506982103
   Zheng JL, 2018, J AGR FOOD CHEM, V66, P5821, DOI [10.1021/acsjafc.8b00829, 10.1021/acs.jafc.8b00829]
   Zomorrodi AR, 2012, PLOS COMPUT BIOL, V8, DOI 10.1371/journal.pcbi.1002363
NR 204
TC 35
Z9 35
U1 3
U2 25
PU MDPI
PI BASEL
PA ST ALBAN-ANLAGE 66, CH-4052 BASEL, SWITZERLAND
EI 1422-0067
J9 INT J MOL SCI
JI Int. J. Mol. Sci.
PD APR
PY 2021
VL 22
IS 7
AR 3566
DI 10.3390/ijms22073566
PG 26
WC Biochemistry & Molecular Biology; Chemistry, Multidisciplinary
WE Science Citation Index Expanded (SCI-EXPANDED)
SC Biochemistry & Molecular Biology; Chemistry
GA RL0LA
UT WOS:000638674700001
PM 33808194
OA gold, Green Published
DA 2023-06-08
ER

PT J
AU Lee, H
   Kim, J
   An, JH
   Lee, S
   Choi, D
   Kong, H
   Song, Y
   Park, I
   Lee, CK
   Kim, K
AF Lee, Heetae
   Kim, Jiyeon
   An, Jinho
   Lee, Sungwon
   Choi, Dohyun
   Kong, Hyunseok
   Song, Youngcheon
   Park, Il Ho
   Lee, Chong-Kil
   Kim, Kyungjae
TI Downregulation of IL-18 Expression in the Gut by Metformin-induced Gut
   Microbiota Modulation
SO IMMUNE NETWORK
LA English
DT Article
DE IL-18; Metformin; Gut microbiota; Fecal microbiota transplantation;
   Toll-like receptors; GLP-1
ID IMPROVES METABOLIC PROFILES; AKKERMANSIA-MUCINIPHILA; INFLAMMATION;
   RESISTANCE
AB IL-18 is a crucial pro-inflammatory cytokine that mediates chronic intestinal inflammation. Metformin, an anti-diabetic drug, was reported to have ameliorative effects on inflammatory bowel disease. Recently, the mechanism of action of metformin was explained as a modulation of gut microbiota. In this study, fecal microbiota transplantation (FMT) using fecal material from metformin-treated mice was found to upregulate the expression of GLP-1 and pattern-recognition receptors TLR1 and TLR4 for the improvement in hyperglycemia caused by a high-fat diet. Further, FMT downregulated the expression of the inflammatory cytokine IL-18. Within the genera Akkermansia, Bacteroides, and Butyricimonas, which were promoted by metformin therapy, Butyricimonas was found to be consistently abundant following FMT. Our findings suggest that modulation of gut microbiota is a key factor for the anti-inflammatory effects of metformin which is used for the treatment of hyperglycemia.
C1 [Lee, Heetae; Kim, Jiyeon; An, Jinho; Lee, Sungwon; Choi, Dohyun; Kong, Hyunseok; Song, Youngcheon; Park, Il Ho; Kim, Kyungjae] Sahmyook Univ, Coll Pharm, 815 Hwarang Ro, Seoul 01795, South Korea.
   [Lee, Chong-Kil] Chungbuk Natl Univ, Coll Pharm, Cheongju 28644, South Korea.
C3 Sahmyook University; Chungbuk National University
RP Kim, K (通讯作者)，Sahmyook Univ, Coll Pharm, 815 Hwarang Ro, Seoul 01795, South Korea.
EM kimkj@syu.ac.kr
OI lee, heetae/0000-0001-5105-8841; Song, Youngcheon/0000-0002-4350-6330;
   Lee, Chong-Kil/0000-0001-9070-341X
FU Sahmyook University Research Fund [RI12019069 [2019]]
FX This study was supported by the Sahmyook University Research Fund
   (RI12019069 [2019]).
CR Berstein LM, 2012, AGING-US, V4, P320, DOI 10.18632/aging.100455
   Cameron AR, 2016, CIRC RES, V119, P652, DOI 10.1161/CIRCRESAHA.116.308445
   Carvalho BM, 2013, MEDIAT INFLAMM, V2013, DOI 10.1155/2013/986734
   Cornick S, 2015, TISSUE BARRIERS, V3, DOI 10.4161/21688370.2014.982426
   Everard A, 2013, P NATL ACAD SCI USA, V110, P9066, DOI 10.1073/pnas.1219451110
   Grasset E, 2017, CELL METAB, V25, P1075, DOI 10.1016/j.cmet.2017.04.013
   Guan QD, 2017, MEDIAT INFLAMM, V2017, DOI 10.1155/2017/4810258
   Gupta S, 2017, SCI REP-UK, V7, DOI 10.1038/s41598-017-07230-8
   Harrison OJ, 2015, MUCOSAL IMMUNOL, V8, P1226, DOI 10.1038/mi.2015.13
   Insuela DBR, 2017, EUR J PHARMACOL, V812, P64, DOI 10.1016/j.ejphar.2017.07.015
   Kamdar K, 2018, J IMMUNOL, V201, P230, DOI 10.4049/jimmunol.1701216
   Kamdar K, 2016, CELL HOST MICROBE, V19, P21, DOI 10.1016/j.chom.2015.12.006
   Kanai T, 2013, CURR DRUG TARGETS, V14, P1392, DOI 10.2174/13894501113149990006
   Kasai C, 2015, BMC GASTROENTEROL, V15, DOI 10.1186/s12876-015-0330-2
   Khoruts A, 2016, NAT REV GASTRO HEPAT, V13, DOI 10.1038/nrgastro.2016.98
   Kim F, 2007, CIRC RES, V100, P1589, DOI 10.1161/CIRCRESAHA.106.142851
   Lee H, 2018, GERONTOLOGIST, V58, P159, DOI 10.1093/geront/gnx050
   Lee H, 2014, APPL ENVIRON MICROB, V80, P5935, DOI 10.1128/AEM.01357-14
   Lee HM, 2013, DIABETES, V62, P194, DOI 10.2337/db12-0420
   Lee SY, 2015, PLOS ONE, V10, DOI 10.1371/journal.pone.0135858
   Lee YS, 2016, MEDIAT INFLAMM, V2016, DOI 10.1155/2016/3094642
   Li M, 2018, EUR J PHARMACOL, V831, P52, DOI 10.1016/j.ejphar.2018.05.003
   Lin HP, 2012, PLOS ONE, V7, DOI [10.1371/journal.pone.0031286, 10.1371/journal.pone.0035240]
   Mardinoglu A, 2016, CELL METAB, V23, P10, DOI 10.1016/j.cmet.2015.12.012
   Mirmonsef P, 2012, AM J REPROD IMMUNOL, V67, P391, DOI 10.1111/j.1600-0897.2011.01089.x
   Nagao-Kitamoto H, 2017, IMMUNE NETW, V17, P1, DOI 10.4110/in.2017.17.1.1
   Nowarski R, 2015, CELL, V163, P1444, DOI 10.1016/j.cell.2015.10.072
   Rios-Covian D, 2017, FRONT MICROBIOL, V8, DOI 10.3389/fmicb.2017.00376
   Sanz Y, 2015, PEDIATR RES, V77, P236, DOI 10.1038/pr.2014.170
   Schneeberger M, 2015, SCI REP-UK, V5, DOI 10.1038/srep16643
   Shin NR, 2014, GUT, V63, P727, DOI 10.1136/gutjnl-2012-303839
   Sivakumar PV, 2002, GUT, V50, P812, DOI 10.1136/gut.50.6.812
   Velloso LA, 2015, ENDOCR REV, V36, P245, DOI 10.1210/er.2014-1100
   Wu H, 2017, NAT MED, V23, P850, DOI 10.1038/nm.4345
   Wu HJ, 2012, GUT MICROBES, V3, P4, DOI 10.4161/gmic.19320
   Zhang Q, 2017, PLOS ONE, V12, DOI 10.1371/journal.pone.0184735
   Zhao SQ, 2017, J MOL ENDOCRINOL, V58, P1, DOI 10.1530/JME-16-0054
   Zietek T, 2016, FRONT IMMUNOL, V7, DOI 10.3389/fimmu.2016.00154
NR 38
TC 6
Z9 6
U1 0
U2 11
PU KOREA ASSOC IMMUNOLOGISTS
PI SEOUL
PA KOREA SCIENCE & TECHNOLOGY CENTER, RM 701, 7 GIL 22, TEHERAN-RO, (635-4
   YEOKSAM-DONG) GANGMAN-GU, SEOUL, 06130, SOUTH KOREA
SN 1598-2629
EI 2092-6685
J9 IMMUNE NETW
PD AUG
PY 2019
VL 19
IS 4
AR e28
DI 10.4110/in.2019.19.e28
PG 9
WC Immunology
WE Science Citation Index Expanded (SCI-EXPANDED)
SC Immunology
GA IV5XX
UT WOS:000484344600006
PM 31501716
OA Green Submitted, Green Published
DA 2023-06-08
ER

PT J
AU Sillner, N
   Walker, A
   Koch, W
   Witting, M
   Schmitt-Kopplin, P
AF Sillner, Nina
   Walker, Alesia
   Koch, Wendelin
   Witting, Michael
   Schmitt-Kopplin, Philippe
TI Metformin impacts cecal bile acid profiles in mice
SO JOURNAL OF CHROMATOGRAPHY B-ANALYTICAL TECHNOLOGIES IN THE BIOMEDICAL
   AND LIFE SCIENCES
LA English
DT Article
DE Bile acids; UHPLC-MS; Quantification; Metformin; db/db mice
ID HIGH-FAT DIET; SULFATE METABOLITES; MURICHOLIC ACID; MOUSE-LIVER; RAT;
   PLASMA; MICROBIOTA; GUT; URINE; HOMEOSTASIS
AB Bile acids (BAs) are major components of bile synthesized from cholesterol and take part in the digestion of dietary lipids, as well as having signaling functions. They undergo extensive microbial metabolism inside the gastrointestinal tract. Here, we present a method of ultra-high pressure liquid chromatography coupled to ion trap mass spectrometry for quantification of 45 BAs in mouse cecum. The system was validated in regard to sensitivity with limits of detection and quantification (0.6-24.9 nM), interday accuracy (102.4%), interday precision (15.2%), recovery rate (74.7%), matrix effect (98.2%) and carry-over effect ( < 1.1%). Afterwards, we applied our method to investigate the effect of metformin on BA profiles. Diabetic mice were treated with metformin for 1 day or 14 days. One day of treatment resulted in a significant increase of total BA concentration (2.7-fold increase; db/db metformin 5.32 mu mol/g, db/db control mice 1.95 mu mol/g), most notable in levels of 7oxodeoxycholic, 3-dehydrocholic and cholic acid. We observed only minor impact on BA metabolism after 14 days of metformin treatment, compared to the single treatment. Furthermore, healthy wild type mice had elevated concentrations of allocholic and omega-muricholic acid compared to diabetic mice. Our method proved the applicability of profiling BAs in cecum to investigate intestinal BA metabolism in diabetes and pharmacological applications.
C1 [Sillner, Nina; Schmitt-Kopplin, Philippe] Tech Univ Munich, ZIEL Inst Food & Hlth, Freising Weihenstephan, Germany.
   [Sillner, Nina; Walker, Alesia; Koch, Wendelin; Witting, Michael; Schmitt-Kopplin, Philippe] Helmholtz Zentrum Munchen, Res Unit Analyt BioGeoChem, Neuherberg, Germany.
   [Witting, Michael; Schmitt-Kopplin, Philippe] Tech Univ Munich, Chair Analyt Food Chem, Freising Weihenstephan, Germany.
C3 Technical University of Munich; Helmholtz Association; Helmholtz-Center
   Munich - German Research Center for Environmental Health; Technical
   University of Munich
RP Walker, A (通讯作者)，HelmholtzZentrum Munchen, Deutsch Forschungszentrum Gesundheit & Umwelt, Dept Environm Sci, Analyt BioGeoChem, Ingolstaedter Landstr 1, D-85764 Neuherberg, Germany.
EM alesia.walker@helmholtz-muenchen.de
RI Schmitt-Kopplin, Philippe/H-6271-2011; Witting, Michael/AAI-1338-2019
OI Schmitt-Kopplin, Philippe/0000-0003-0824-2664; Witting,
   Michael/0000-0002-1462-4426; Walker, Alesia/0000-0002-1477-2023
FU Deutsche Forschungsgemeinschaft (SPP1656); ZIEL Institute for Food AMP;
   Health, Technical University of Munich; German Center for Diabetes
   Research (DZD); Ministry of Education and Research of the Federal
   Republic of Germany (BMBF) [0315494A]
FX The authors thank Deutsche Forschungsgemeinschaft (SPP1656) and ZIEL
   Institute for Food & Health, Technical University of Munich for the
   financial support of the work. The project was funded by the German
   Center for Diabetes Research (DZD) and the Ministry of Education and
   Research of the Federal Republic of Germany (BMBF) under project no.
   0315494A (SysMBo - Systems Biology of Metabotypes).
CR Alnouti Y, 2008, J CHROMATOGR B, V873, P209, DOI 10.1016/j.jchromb.2008.08.018
   Bathena SPR, 2013, J CHROMATOGR B, V942, P53, DOI 10.1016/j.jchromb.2013.10.019
   Benson RSP, 2002, J PHYSIOL-LONDON, V538, P121, DOI 10.1113/jphysiol.2001.012969
   Cariou B, 2011, NUTR METAB, V8, DOI 10.1186/1743-7075-8-48
   Carter D, 2003, DIABETES OBES METAB, V5, P120, DOI 10.1046/j.1463-1326.2003.00252.x
   Chen C, 2016, J PHARMACEUT BIOMED, V131, P473, DOI 10.1016/j.jpba.2016.09.023
   Chen Q, 2017, BBA-MOL CELL RES, V1864, P101, DOI 10.1016/j.bbamcr.2016.10.020
   Devlin AS, 2015, NAT CHEM BIOL, V11, P685, DOI [10.1038/NCHEMBIO.1864, 10.1038/nchembio.1864]
   Fiorucci S, 2015, TRENDS MOL MED, V21, P702, DOI 10.1016/j.molmed.2015.09.001
   Garcia-Canaveras JC, 2012, J LIPID RES, V53, P2231, DOI 10.1194/jlr.D028803
   Griffiths WJ, 2010, J LIPID RES, V51, P23, DOI 10.1194/jlr.R001941-JLR200
   Haeusler RA, 2013, DIABETES, V62, P4184, DOI 10.2337/db13-0639
   Han J, 2015, ANAL CHEM, V87, P1127, DOI 10.1021/ac503816u
   Han KH, 2013, DIGEST DIS SCI, V58, P2177, DOI 10.1007/s10620-013-2631-z
   Huang JG, 2011, J PHARMACEUT BIOMED, V55, P1111, DOI 10.1016/j.jpba.2011.03.035
   Jantti SE, 2014, ANAL BIOANAL CHEM, V406, P7799, DOI 10.1007/s00216-014-8230-9
   Kanauchi O, 2003, J GASTROENTEROL, V38, P134, DOI 10.1007/s005350300022
   Kubeck R, 2016, MOL METAB, V5, P1162, DOI 10.1016/j.molmet.2016.10.001
   Kumar RS, 2006, J BIOL CHEM, V281, P32516, DOI 10.1074/jbc.M604172200
   Kuo SM, 2013, PLOS ONE, V8, DOI 10.1371/journal.pone.0060270
   Lee G, 2016, J CHROMATOGR B, V1031, P37, DOI 10.1016/j.jchromb.2016.07.017
   Liu Y, 2016, RSC ADV, V6, P81826, DOI 10.1039/c6ra13272c
   Minato K, 2015, J CHROMATOGR B, V1002, P399, DOI 10.1016/j.jchromb.2015.08.047
   Murakami Y, 2016, J FOOD SCI, V81, pH216, DOI 10.1111/1750-3841.13166
   Narushima S, 2000, LIPIDS, V35, P639, DOI 10.1007/s11745-000-0568-0
   Narushima S, 1999, MICROBIOL IMMUNOL, V43, P893, DOI 10.1111/j.1348-0421.1999.tb01224.x
   Neschen S, 2015, DIABETES, V64, P284, DOI 10.2337/db14-0393
   OGLE D.H., 2017, FSA FISHERIES STOCK
   Pandak WM, 2001, GASTROENTEROLOGY, V120, P1801, DOI 10.1053/gast.2001.24833
   Parolini C, 2012, LIVER INT, V32, P1363, DOI 10.1111/j.1478-3231.2012.02855.x
   Parseus A, 2017, GUT, V66, P429, DOI 10.1136/gutjnl-2015-310283
   Pham HT, 2016, J APPL LAB MED, V1, P129, DOI 10.1373/jalm.2016.020537
   Ridlon JM, 2006, J LIPID RES, V47, P241, DOI 10.1194/jlr.R500013-JLR200
   SACQUET EC, 1979, APPL ENVIRON MICROB, V37, P1127, DOI 10.1128/AEM.37.6.1127-1131.1979
   Sarafian MH, 2015, ANAL CHEM, V87, P9662, DOI 10.1021/acs.analchem.5b01556
   Sayin SI, 2013, CELL METAB, V17, P225, DOI 10.1016/j.cmet.2013.01.003
   Scarpello JHB, 1998, DIABETIC MED, V15, P651, DOI 10.1002/(SICI)1096-9136(199808)15:8<651::AID-DIA628>3.0.CO;2-A
   Shiffka SJ, 2017, BBA-BIOMEMBRANES, V1859, P2269, DOI 10.1016/j.bbamem.2017.08.019
   Sonne DP, 2016, J CLIN ENDOCR METAB, V101, P3002, DOI 10.1210/jc.2016-1607
   Studer N, 2016, FRONT CELL INFECT MI, V6, DOI 10.3389/fcimb.2016.00191
   Suzuki Y, 2013, NAGOYA J MED SCI, V75, P57
   Takahashi S, 2016, J LIPID RES, V57, P2130, DOI 10.1194/jlr.M071183
   Takemura N, 2010, J NUTR, V140, P1963, DOI 10.3945/jn.110.128082
   Taylor DR, 2014, PLOS ONE, V9, DOI 10.1371/journal.pone.0093540
   TOMKIN GH, 1976, IRISH J MED SCI, V145, P340, DOI 10.1007/BF02938968
   UCHIDA K, 1985, DIABETES, V34, P79, DOI 10.2337/diabetes.34.1.79
   Vallim TQD, 2013, CELL METAB, V17, P657, DOI 10.1016/j.cmet.2013.03.013
   Vincent RP, 2013, ANN CLIN BIOCHEM, V50, P360, DOI 10.1177/0004563212473450
   Walker A, 2014, J PROTEOME RES, V13, P4220, DOI 10.1021/pr500046b
   Want EJ, 2010, ANAL CHEM, V82, P5282, DOI 10.1021/ac1007078
   Wewalka M, 2014, J CLIN ENDOCR METAB, V99, P1442, DOI 10.1210/jc.2013-3367
   Wickham H, 2009, USE R, P1, DOI 10.1007/978-0-387-98141-3
   Wu H, 2017, NAT MED, V23, P850, DOI 10.1038/nm.4345
   Xie GX, 2013, FASEB J, V27, P3583, DOI 10.1096/fj.13-231860
   YAMASAKI K, 1972, J BIOCHEM-TOKYO, V71, P927, DOI 10.1093/oxfordjournals.jbchem.a129848
   Yin SS, 2017, ANAL BIOANAL CHEM, V409, P5533, DOI 10.1007/s00216-017-0489-1
   Zhang LM, 2015, ENVIRON HEALTH PERSP, V123, P679, DOI 10.1289/ehp.1409055
NR 57
TC 7
Z9 8
U1 1
U2 21
PU ELSEVIER
PI AMSTERDAM
PA RADARWEG 29, 1043 NX AMSTERDAM, NETHERLANDS
SN 1570-0232
EI 1873-376X
J9 J CHROMATOGR B
JI J. Chromatogr. B
PD APR 15
PY 2018
VL 1083
BP 35
EP 43
DI 10.1016/j.jchromb.2018.02.029
PG 9
WC Biochemical Research Methods; Chemistry, Analytical
WE Science Citation Index Expanded (SCI-EXPANDED)
SC Biochemistry & Molecular Biology; Chemistry
GA GD8ME
UT WOS:000430765700005
PM 29522956
DA 2023-06-08
ER

PT J
AU Luo, C
   Wang, X
   Huang, HX
   Mao, XY
   Zhou, HH
   Liu, ZQ
AF Luo, Chao
   Wang, Xu
   Huang, Han-Xue
   Mao, Xiao-Yuan
   Zhou, Hong-Hao
   Liu, Zhao-Qian
TI Coadministration of metformin prevents olanzapine-induced metabolic
   dysfunction and regulates the gut-liver axis in rats
SO PSYCHOPHARMACOLOGY
LA English
DT Article
DE Metformin; Olanzapine; Metabolic dysfunction; Gut-liver axis; Gut
   microbiota
ID INDUCED WEIGHT-GAIN; POTENTIAL ROLE; SCHIZOPHRENIA; OBESITY;
   SENSITIVITY; MICROBIOME; ALTERS; SAFETY; DRUGS
AB Objective Olanzapine is widely prescribed for patients with mental disorders; however, it may induce metabolic dysfunction. Metformin is an efficient adjuvant for preventing olanzapine-induced metabolic dysfunction in clinical practice. Although the mechanism of how metformin prevents this metabolic dysfunction remains unknown, changes in the gut-liver axis are considered a potential explanation. Methods Forty-eight male rats were gavaged with olanzapine and/or metformin for 35 consecutive days. Body weight, food intake, and water intake were measured daily. Histopathological and biochemical tests were performed to evaluate the metabolic dysfunction. The 16S rRNA obtained from fecal bacterial DNA was assessed. Results Olanzapine treatment increased the body weight, blood glucose and triglyceride levels, and the number of adipocytes in the liver. While coadministration of metformin, there was a dose-dependent reverse of the abnormal changes induced by olanzapine treatment. Both olanzapine and metformin treatments altered the composition of the gut microbiota. Bacteroides acidifaciens and Lactobacillus gasseri were possibly played a positive role in metformin-mediated olanzapine-induced metabolic dysfunction prevention. Conclusion Metformin prevented olanzapine-induced metabolic dysfunction and regulated the gut microbiota in a dose-dependent manner.
C1 [Luo, Chao; Wang, Xu; Huang, Han-Xue; Mao, Xiao-Yuan; Zhou, Hong-Hao; Liu, Zhao-Qian] Cent South Univ, Xiangya Hosp, Dept Clin Pharmacol, Changsha 410008, Peoples R China.
   [Luo, Chao; Wang, Xu; Huang, Han-Xue; Mao, Xiao-Yuan; Zhou, Hong-Hao; Liu, Zhao-Qian] Cent South Univ, Hunan Key Lab Pharmacogenet, Inst Clin Pharmacol, Changsha 410078, Peoples R China.
   [Luo, Chao] Cent South Univ, Sch Life Sci, Changsha 410078, Hunan, Peoples R China.
C3 Central South University; Central South University; Central South
   University
RP Liu, ZQ (通讯作者)，Cent South Univ, Xiangya Hosp, Dept Clin Pharmacol, Changsha 410008, Peoples R China.; Liu, ZQ (通讯作者)，Cent South Univ, Hunan Key Lab Pharmacogenet, Inst Clin Pharmacol, Changsha 410078, Peoples R China.
EM zqliu@csu.edu.cn
RI Luo, Chao/GQH-1910-2022
OI Luo, Chao/0000-0002-7007-1440; Liu, Zhaoqian/0000-0003-0428-3928
FU National Key Research and Development Program of China [2016YFC1306900];
   National Natural Science Foundation of China [81573508, 81874327];
   Strategy-Oriented Special Project of Central South University in China
   [ZLXD2017003]
FX This work was supported by the National Key Research and Development
   Program of China (2016YFC1306900), National Natural Science Foundation
   of China (81573508, 81874327), and The Strategy-Oriented Special Project
   of Central South University in China (ZLXD2017003).
CR Albillos A, 2020, J HEPATOL, V72, P558, DOI 10.1016/j.jhep.2019.10.003
   Bai ZH, 2017, SCHIZOPHR RES, V185, P73, DOI 10.1016/j.schres.2017.01.002
   Bauer PV, 2018, CELL METAB, V27, P572, DOI 10.1016/j.cmet.2018.01.013
   Boyda HN, 2014, PROG NEURO-PSYCHOPH, V48, P170, DOI 10.1016/j.pnpbp.2013.10.006
   Boyda HN, 2012, J PSYCHIATR NEUROSCI, V37, P407, DOI 10.1503/jpn.110140
   Caporaso JG, 2010, NAT METHODS, V7, P335, DOI 10.1038/nmeth.f.303
   Chen CH, 2018, CELL PHYSIOL BIOCHEM, V50, P1216, DOI 10.1159/000494573
   Davey KJ, 2013, TRANSL PSYCHIAT, V3, DOI 10.1038/tp.2013.83
   de la Cuesta-Zuluaga J, 2017, DIABETES CARE, V40, P54, DOI 10.2337/dc16-1324
   Edgar RC, 2013, NAT METHODS, V10, P996, DOI [10.1038/nmeth.2604, 10.1038/NMETH.2604]
   Edgar RC, 2011, BIOINFORMATICS, V27, P2194, DOI 10.1093/bioinformatics/btr381
   Elbere I, 2018, PLOS ONE, V13, DOI 10.1371/journal.pone.0204317
   Endo S, 2019, J GEN APPL MICROBIOL, V65, P47, DOI 10.2323/jgam.2018.05.001
   Flank J, 2014, DRUG SAFETY, V37, P791, DOI 10.1007/s40264-014-0219-y
   Flowers SA, 2019, PHARMACOTHERAPY, V39, P161, DOI 10.1002/phar.2214
   Howell JJ, 2017, CELL METAB, V25, P463, DOI 10.1016/j.cmet.2016.12.009
   Hu Y, 2014, PLOS ONE, V9, DOI 10.1371/journal.pone.0092099
   Huhn M, 2019, LANCET, V394, P939, DOI [10.1016/S0140-6736(19)31135-3, 10.1176/appi.focus.18306]
   Ikegami M, 2013, DIABETES OBES METAB, V15, P1128, DOI 10.1111/dom.12148
   Ji Y, 2017, CHEM-BIOL INTERACT, V276, P113, DOI 10.1016/j.cbi.2017.03.002
   Kao ACC, 2018, TRANSL PSYCHIAT, V8, DOI 10.1038/s41398-018-0116-8
   Klopper KB, 2018, PROBIOTICS ANTIMICRO, V10, P89, DOI 10.1007/s12602-017-9307-5
   Lecomte V, 2015, PLOS ONE, V10, DOI 10.1371/journal.pone.0126931
   Li Q, 2015, AUST NZ J PSYCHIAT, V49, P129, DOI 10.1177/0004867414536931
   Luo C, 2020, PSYCHOPHARMACOLOGY, V237, P2257, DOI 10.1007/s00213-020-05524-w
   Luo C, 2019, FRONT PHARMACOL, V10, DOI 10.3389/fphar.2019.00371
   Luo C, 2019, NEUROSCI BULL, V35, P561, DOI 10.1007/s12264-018-0323-6
   Ma W, 2018, FRONT MICROBIOL, V9, DOI 10.3389/fmicb.2018.01336
   Manu P, 2015, ACTA PSYCHIAT SCAND, V132, P97, DOI 10.1111/acps.12445
   Martin M., 2011, EMBNET J, V17, P10, DOI DOI 10.14806/EJ.17.1.200
   Mayer EA, 2015, J CLIN INVEST, V125, P926, DOI 10.1172/JCI76304
   Morgan AP, 2014, PLOS ONE, V9, DOI 10.1371/journal.pone.0115225
   Palau-Rodriguez M, 2015, FRONT MICROBIOL, V6, DOI [10.3339/fmicb.2075.07751, 10.3389/fmicb.2015.01151]
   Parks DH, 2014, BIOINFORMATICS, V30, P3123, DOI 10.1093/bioinformatics/btu494
   Pellock SJ, 2018, J BIOL CHEM, V293, P18559, DOI 10.1074/jbc.RA118.005414
   Praharaj SK, 2011, BRIT J CLIN PHARMACO, V71, P377, DOI 10.1111/j.1365-2125.2010.03783.x
   Ren LY, 2019, LIFE SCI, V217, P229, DOI 10.1016/j.lfs.2018.12.015
   Sandhu KV, 2017, TRANSL RES, V179, P223, DOI 10.1016/j.trsl.2016.10.002
   Schloss PD, 2009, APPL ENVIRON MICROB, V75, P7537, DOI 10.1128/AEM.01541-09
   Shin NR, 2014, GUT, V63, P727, DOI 10.1136/gutjnl-2012-303839
   Skonieczna-Zydecka K, 2019, PSYCHOPHARMACOLOGY, V236, P1491, DOI 10.1007/s00213-018-5102-6
   Tripathi A, 2018, NAT REV GASTRO HEPAT, V15, P397, DOI 10.1038/s41575-018-0011-z
   Werner FM, 2014, EXPERT OPIN DRUG SAF, V13, P1031, DOI 10.1517/14740338.2014.935761
   Wu H, 2017, NAT MED, V23, P850, DOI 10.1038/nm.4345
   Wu RR, 2016, MOL PSYCHIATR, V21, P1537, DOI 10.1038/mp.2015.221
   Wu RR, 2008, JAMA-J AM MED ASSOC, V299, P185, DOI 10.1001/jama.2007.56-b
   Wu RR, 2012, AM J PSYCHIAT, V169, P813, DOI 10.1176/appi.ajp.2012.11091432
   Yang JY, 2017, MUCOSAL IMMUNOL, V10, P104, DOI 10.1038/mi.2016.42
   Yarza P, 2014, NAT REV MICROBIOL, V12, P635, DOI 10.1038/nrmicro3330
NR 49
TC 6
Z9 7
U1 3
U2 14
PU SPRINGER
PI NEW YORK
PA ONE NEW YORK PLAZA, SUITE 4600, NEW YORK, NY, UNITED STATES
SN 0033-3158
EI 1432-2072
J9 PSYCHOPHARMACOLOGY
JI Psychopharmacology
PD JAN
PY 2021
VL 238
IS 1
BP 239
EP 248
DI 10.1007/s00213-020-05677-8
EA OCT 2020
PG 10
WC Neurosciences; Pharmacology & Pharmacy; Psychiatry
WE Science Citation Index Expanded (SCI-EXPANDED)
SC Neurosciences & Neurology; Pharmacology & Pharmacy; Psychiatry
GA SF2CO
UT WOS:000582092500001
PM 33095288
DA 2023-06-08
ER

PT J
AU Pollak, M
AF Pollak, Michael
TI The effects of metformin on gut microbiota and the immune system as
   research frontiers
SO DIABETOLOGIA
LA English
DT Review
DE Diabetes; Metformin; Microbiome; Microbiota immunity cancer
ID PANCREATIC-CANCER; COMPLEX I; AMPK; PREVENTION; OBESITY; HYPERGLYCEMIA;
   MECHANISMS; BIGUANIDES; METAGENOME; TARGET
AB Recent studies have revealed that metformin influences gut microbiota and the immune system although neither is a classic target of the drug. This research has revealed complexity not previously appreciated, and opened new research directions. The extent to which immunomodulatory effects and actions on the microbiota are related to each other and account for effects on host energy metabolism remains to be determined. These sites of action may be relevant not only to the efficacy of metformin for its established use in type 2 diabetes, but also to proposed novel indications in oncology and other diseases.
C1 [Pollak, Michael] McGill Univ, Dept Oncol, Div Canc Prevent, Montreal, PQ H3T 1E2, Canada.
C3 McGill University
RP Pollak, M (通讯作者)，McGill Univ, Dept Oncol, Div Canc Prevent, Montreal, PQ H3T 1E2, Canada.
EM michael.pollak@mcgill.ca
RI Pollak, Michael N/G-9094-2011
OI Pollak, Michael N/0000-0003-3047-0604
CR An HY, 2016, J ENDOCRINOL, V228, pR97, DOI 10.1530/JOE-15-0447
   Andrzejewski S, 2014, CANCER METAB, V2, DOI 10.1186/2049-3002-2-12
   Bailey CJ, 2017, DIABETOLOGIA, V60, P1566, DOI 10.1007/s00125-017-4318-z
   Barzilai N, 2016, CELL METAB, V23, P1060, DOI 10.1016/j.cmet.2016.05.011
   Blagih J, 2015, IMMUNITY, V42, P41, DOI 10.1016/j.immuni.2014.12.030
   Bridges HR, 2016, BMC BIOL, V14, DOI 10.1186/s12915-016-0287-9
   Bridges HR, 2014, BIOCHEM J, V462, P475, DOI 10.1042/BJ20140620
   Brunkwall L, 2017, DIABETOLOGIA, V60, P943, DOI 10.1007/s00125-017-4278-3
   Buse JB, 2016, DIABETES CARE, V39, P198, DOI 10.2337/dc15-0488
   Cabreiro F, 2013, CELL, V153, P228, DOI 10.1016/j.cell.2013.02.035
   Cameron AR, 2016, CIRC RES, V119, P652, DOI 10.1161/CIRCRESAHA.116.308445
   Chandel NS, 2016, CELL METAB, V23, P569, DOI 10.1016/j.cmet.2016.03.010
   Cheng SC, 2014, SCIENCE, V345, P1579, DOI 10.1126/science.1250684
   Duca FA, 2015, NAT MED, V21, P506, DOI 10.1038/nm.3787
   Eikawa S, 2015, P NATL ACAD SCI USA, V112, P1809, DOI 10.1073/pnas.1417636112
   Foretz M, 2014, CELL METAB, V20, P953, DOI 10.1016/j.cmet.2014.09.018
   Forslund K, 2015, NATURE, V528, P262, DOI 10.1038/nature15766
   Goldberg RB, 2014, DIABETES CARE, V37, P2253, DOI 10.2337/dc13-2471
   Grasset E, 2017, CELL METAB, V25, P1075, DOI 10.1016/j.cmet.2017.04.013
   Gui DY, 2016, CELL METAB, V24, P716, DOI 10.1016/j.cmet.2016.09.006
   Hirsch HA, 2013, P NATL ACAD SCI USA, V110, P972, DOI 10.1073/pnas.1221055110
   Howell JJ, 2017, CELL METAB, V25, P463, DOI 10.1016/j.cmet.2016.12.009
   JALLING O, 1984, ACTA PHARMACOL TOX, V54, P327
   Kalender A, 2010, CELL METAB, V11, P390, DOI 10.1016/j.cmet.2010.03.014
   Karlsson FH, 2013, NATURE, V498, P99, DOI 10.1038/nature12198
   Kim SH, 2017, J INVEST DERMATOL, V137, P1740, DOI 10.1016/j.jid.2017.03.033
   Klil-Drori AJ, 2017, NAT REV CLIN ONCOL, V14, P85, DOI 10.1038/nrclinonc.2016.120
   Komaroff AL, 2017, JAMA-J AM MED ASSOC, V317, P355, DOI 10.1001/jama.2016.20099
   Kordes S, 2015, LANCET ONCOL, V16, P839, DOI 10.1016/S1470-2045(15)00027-3
   Lee SY, 2017, J IMMUNOL, V198, P2661, DOI 10.4049/jimmunol.1403088
   Liang XM, 2017, J PHARM SCI-US, V106, P2245, DOI 10.1016/j.xphs.2017.04.078
   Madiraju AK, 2014, NATURE, V510, P542, DOI 10.1038/nature13270
   Martin-Montalvo A, 2013, NAT COMMUN, V4, DOI 10.1038/ncomms3192
   McCreight LJ, 2016, DIABETOLOGIA, V59, P426, DOI 10.1007/s00125-015-3844-9
   Moiseeva O, 2013, AGING CELL, V12, P489, DOI 10.1111/acel.12075
   Negrotto L, 2016, JAMA NEUROL, V73, P520, DOI 10.1001/jamaneurol.2015.4807
   Pearce EL, 2009, NATURE, V460, P103, DOI 10.1038/nature08097
   Pedersen HK, 2016, NATURE, V535, P376, DOI 10.1038/nature18646
   Perry RJ, 2016, NATURE, V534, P213, DOI 10.1038/nature18309
   Pollak M, 2012, CLIN CANCER RES, V18, P2723, DOI 10.1158/1078-0432.CCR-12-0694
   Pollak MN, 2012, CANCER DISCOV, V2, P778, DOI 10.1158/2159-8290.CD-12-0263
   Pryor R, 2015, BIOCHEM J, V471, P307, DOI 10.1042/BJ20150497
   Qin JJ, 2012, NATURE, V490, P55, DOI 10.1038/nature11450
   Rajeshkumar NV, 2017, CLIN CANCER RES, V23, P5639, DOI 10.1158/1078-0432.CCR-17-1115
   Scharping NE, 2017, CANCER IMMUNOL RES, V5, P9, DOI 10.1158/2326-6066.CIR-16-0103
   Singhal A, 2014, SCI TRANSL MED, V6, DOI 10.1126/scitranslmed.3009885
   Turnbaugh PJ, 2006, NATURE, V444, P1027, DOI 10.1038/nature05414
   Wang PY, 2017, J CLIN INVEST, V127, P132, DOI 10.1172/JCI88668
   WEINBERG ED, 1968, ANN NY ACAD SCI, V148, P587, DOI 10.1111/j.1749-6632.1968.tb27733.x
   Wu H, 2017, NAT MED, V23, P850, DOI 10.1038/nm.4345
   Yin YM, 2015, SCI TRANSL MED, V7, DOI 10.1126/scitranslmed.aaa0835
   Zmora N, 2017, CELL METAB, V25, P506, DOI 10.1016/j.cmet.2017.02.006
NR 52
TC 59
Z9 64
U1 1
U2 37
PU SPRINGER
PI NEW YORK
PA 233 SPRING ST, NEW YORK, NY 10013 USA
SN 0012-186X
EI 1432-0428
J9 DIABETOLOGIA
JI Diabetologia
PD SEP
PY 2017
VL 60
IS 9
BP 1662
EP 1667
DI 10.1007/s00125-017-4352-x
PG 6
WC Endocrinology & Metabolism
WE Science Citation Index Expanded (SCI-EXPANDED)
SC Endocrinology & Metabolism
GA FD3QE
UT WOS:000407446700013
PM 28770326
OA Bronze
DA 2023-06-08
ER

PT J
AU El-Baz, AM
   Shata, A
   Hassan, HM
   El-Sokkary, MMA
   Khodir, AE
AF El-Baz, Ahmed M.
   Shata, Ahmed
   Hassan, Hanan M.
   El-Sokkary, Mohamed M. A.
   Khodir, Ahmed E.
TI The therapeutic role of lactobacillus and montelukast in combination
   with metformin in diabetes mellitus complications through modulation of
   gut microbiota and suppression of oxidative stress
SO INTERNATIONAL IMMUNOPHARMACOLOGY
LA English
DT Article
DE Metformin; Montelukast; Lactobacillus; Diabetes mellitus; Testes; Gut
   microbiota
ID ANTIOXIDANT ENZYMES; RENAL DAMAGE; INJURY; GLUTATHIONE; PROTECTS;
   DISEASE; CELLS; LIVER; MICE; AXIS
AB Male reproductive dysfunction is one of the overlooked findings of diabetes mellitus (DM) that deserves greater scientific attention. This study is designed to explore the therapeutic potential of metformin and montelukast, in combination with Lactobacillus, for modulation of intestinal flora and suppression of oxidative stress in testicular and liver damage in diabetic male rats. A DM model was induced by streptozotocin (STZ)which caused functional, biochemical, and inflammatory injuries to the testicular and liver tissues. The experimental panel included nine rat groups: normal control, normal control plus metformin, normal control plus montelukast, DM control, DM plus montelukast, DM plus a combination of metformin and Lactobacillus, DM plus a combination of montelukast and Lactobacillus, and DM plus a combination of metformin and montelukast. In parallel, clinical evaluation of microscopic examination scoring, and hepatic and testicular injuries, were evaluated. Biochemical markers including glucose level, lipid profile, inflammatory markers (tumor necrosis factor- (TNF-alpha) and interleukin-17 (IL-17), Caspase-3, and Bax proteins expressions were measured. The change in the microbiota abundance was investigated using conventional and real-time PCR. The current study revealed a significant difference in the relative abundance of microbiota, where DM is associated with an enormous increase of Bacteroides spp., Clostridium spp., E. coli, and Fusobacterium spp., and a significant decrease in Bifidobacteria spp., and Lactobacillus spp., in contrast with normal control. Metformin and montelukast, in combination with Lactobacillus, significantly reversed the testicular and liver damage caused by STZ. Moreover, the drugs significantly reduced the oxidative, inflammatory, and apoptotic activities induced by STZ.
C1 [El-Baz, Ahmed M.] Delta Univ Sci & Technol, Microbiol & Biotechnol Dept, Fac Pharm, Gamasa 11152, Egypt.
   [Shata, Ahmed] Mansoura Univ, Dept Clin Pharmacol, Fac Med, Mansoura 35516, Egypt.
   [Shata, Ahmed] Delta Univ Sci & Technol, Dept Clin Pharm, Fac Pharm, Gamasa 11152, Egypt.
   [Hassan, Hanan M.] Delta Univ Sci & Technol, Pharmacol & Biochem Dept, Fac Pharm, Gamasa 11152, Egypt.
   [El-Sokkary, Mohamed M. A.] Mansoura Univ, Dept Microbiol, Fac Pharm, Mansoura 35516, Egypt.
   [Khodir, Ahmed E.] Horus Univ Egypt, Dept Pharmacol, Fac Pharm, New Damietta 34518, Egypt.
C3 Delta University for Science & Technology; Egyptian Knowledge Bank
   (EKB); Mansoura University; Delta University for Science & Technology;
   Delta University for Science & Technology; Egyptian Knowledge Bank
   (EKB); Mansoura University
RP El-Baz, AM (通讯作者)，Delta Univ Sci & Technol, Microbiol & Biotechnol Dept, Fac Pharm, Gamasa 11152, Egypt.
EM ahmed.elbaz@deltauniv.edu.eg
RI El-Baz, Ahmed/GOH-1625-2022; El-Baz, Ahmed/ABX-0695-2022
OI El-Baz, Ahmed/0000-0002-7290-6907; Khodir, Ahmed/0000-0002-5971-0838;
   El-Sokkary, Mohamed Mohamed Adel/0000-0003-2479-3984
CR Al Bataineh M.T., 2020, SCI REP-UK, V10, P1
   Al Bataineh MT, 2020, SCI REP-UK, V10, DOI 10.1038/s41598-020-66598-2
   Allin KH, 2015, EUR J ENDOCRINOL, V172, pR167, DOI 10.1530/EJE-14-0874
   Arora S., 2009, GLOBAL J PHARM, V3, P81
   Azad MA, 2018, BIOMED RES INT, V2018, DOI 10.1155/2018/9478630
   Bagarolli RA, 2017, J NUTR BIOCHEM, V50, P16, DOI 10.1016/j.jnutbio.2017.08.006
   Ballester J, 2004, J ANDROL, V25, P706
   Beytur A, 2012, RENAL FAILURE, V34, P343, DOI 10.3109/0886022X.2011.647305
   Birkeland E., 2020, EUR J NUTR
   Carter CJ, 2017, FRONT AGING NEUROSCI, V9, DOI 10.3389/fnagi.2017.00408
   Chawla Aastha, 2016, Indian J Endocrinol Metab, V20, P546, DOI 10.4103/2230-8210.183480
   Chen CC, 2008, J ETHNOPHARMACOL, V117, P483, DOI 10.1016/j.jep.2008.02.032
   Claiborne A., 1985, HDB METHODS OXYGEN R
   Conde-Estevez D, 2011, EUR J CLIN MICROBIOL, V30, P103, DOI 10.1007/s10096-010-1029-5
   Coskun AK, 2011, THESCIENTIFICWORLDJO, V11, P1341, DOI 10.1100/tsw.2011.122
   Cuciureanu M, 2009, PROSTAG OTH LIPID M, V88, P82, DOI 10.1016/j.prostaglandins.2008.10.004
   Dallal M.M.S., 2015, JUNDISHAPUR J MICROB, V8
   Ding N, 2020, GUT, V69, P1608, DOI 10.1136/gutjnl-2019-319127
   Ejtahed HS, 2012, NUTRITION, V28, P539, DOI 10.1016/j.nut.2011.08.013
   El-Baz AM, 2020, LIFE SCI, V256, DOI 10.1016/j.lfs.2020.117927
   Fassati P, 1982, J CLIN CHEM CLIN BIO, V28, P2077
   Felizardo RJF, 2019, PHARMACOL RES, V141, P366, DOI 10.1016/j.phrs.2019.01.019
   Foretz M, 2019, NAT REV ENDOCRINOL, V15, P569, DOI 10.1038/s41574-019-0242-2
   Forouzandeh H., 2020, INT MED J, V27
   Garcia-Castillo V, 2019, FRONT IMMUNOL, V10, DOI 10.3389/fimmu.2019.01376
   Grigorescu I, 2016, ACTA ENDOCRINOL-BUCH, V12, P206, DOI 10.4183/aeb.2016.206
   Guneli E, 2008, EUR SURG RES, V40, P354, DOI 10.1159/000118032
   Gurung M, 2020, EBIOMEDICINE, V51, DOI 10.1016/j.ebiom.2019.11.051
   Han YPW, 2015, CURR OPIN MICROBIOL, V23, P141, DOI 10.1016/j.mib.2014.11.013
   Hersoug LG, 2016, OBES REV, V17, P297, DOI 10.1111/obr.12370
   Hisalkar PJ., 2012, BIOL MED, V4, P65
   Honda K, 2016, NATURE, V535, P75, DOI 10.1038/nature18848
   Hsieh FC, 2013, NUTR METAB, V10, DOI 10.1186/1743-7075-10-35
   Hu XF, 2020, BMC NEPHROL, V21, DOI 10.1186/s12882-020-01741-9
   Karasu Cimen, 2010, Open Cardiovasc Med J, V4, P240, DOI 10.2174/1874192401004010240
   Khamis T, 2020, BBA-MOL BASIS DIS, V1866, DOI 10.1016/j.bbadis.2019.165577
   Khodir AE, 2016, HUM EXP TOXICOL, V35, P388, DOI 10.1177/0960327115591372
   Khodir AE, 2014, CAN J PHYSIOL PHARM, V92, P839, DOI 10.1139/cjpp-2014-0191
   Kose E, 2012, SCI WORLD J, DOI 10.1100/2012/987508
   Lai TT, 2020, ANTIOXIDANTS-BASEL, V9, DOI 10.3390/antiox9080729
   Li Q, 2020, SCI REP-UK, V10, DOI 10.1038/s41598-020-62224-3
   Long LL, 2018, ONCOTARGET, V9, P5321, DOI 10.18632/oncotarget.23915
   Menni C, 2020, GUT MICROBES, V11, P1632, DOI 10.1080/19490976.2020.1778261
   Mohamadin Ahmed M, 2011, Pathophysiology, V18, P235, DOI 10.1016/j.pathophys.2011.02.003
   Mushtaq N, 2019, INT J MOL MED, V44, P513, DOI 10.3892/ijmm.2019.4235
   Ochoa-Reparaz J, 2016, CURR OBES REP, V5, P51, DOI 10.1007/s13679-016-0191-1
   PAGLIA DE, 1967, J LAB CLIN MED, V70, P158
   Porras D, 2017, FREE RADICAL BIO MED, V102, P188, DOI 10.1016/j.freeradbiomed.2016.11.037
   Rodriguez J., 2020, GUT
   Saber S, 2020, CANCER CHEMOTH PHARM, V85, P331, DOI 10.1007/s00280-020-04033-z
   Salgaco MK, 2019, APPL MICROBIOL BIOT, V103, P9229, DOI 10.1007/s00253-019-10156-y
   Schoeller EL, 2012, DIABETES, V61, P1869, DOI 10.2337/db11-1527
   Sener G, 2005, BURNS, V31, P587, DOI 10.1016/j.burns.2005.01.012
   Sharma S, 2019, J NUTR BIOCHEM, V63, P101, DOI 10.1016/j.jnutbio.2018.10.003
   Soni LK, 2018, BIOMED PHARMACOTHER, V108, P1015, DOI 10.1016/j.biopha.2018.09.099
   Sugiyama S, 2011, J CLIN BIOCHEM NUTR
   Sultuybek GK, 2019, CLIN EXP PHARMACOL P, V46, P413, DOI 10.1111/1440-1681.13073
   Tabuchi M, 2003, BIOSCI BIOTECH BIOCH, V67, P1421, DOI 10.1271/bbb.67.1421
   Tietz N.W., 1976, FUNDAMENTAL CLIN CHE
   TIETZE F, 1969, ANAL BIOCHEM, V27, P502, DOI 10.1016/0003-2697(69)90064-5
   Trinder P, 1969, ANNALS CLINICAL BIOC, V6, P24, DOI DOI 10.1177/000456326900600108
   Tugtepe H, 2007, EUR J PHARMACOL, V557, P69, DOI 10.1016/j.ejphar.2006.11.009
   van Deventer CA, 2015, J AM SOC HYPERTENS, V9, P104, DOI 10.1016/j.jash.2014.11.007
   Vemuri R, 2018, NUTRIENTS, V10, DOI 10.3390/nu10091255
   Wang FZ, 2005, J PLANT PHYSIOL, V162, P465, DOI 10.1016/j.jplph.2004.09.009
   Wong SH, 2017, GUT, V66, P1441, DOI 10.1136/gutjnl-2016-312766
   Wu GD, 2016, GUT, V65, P63, DOI 10.1136/gutjnl-2014-308209
   Yan FF, 2019, FOOD FUNCT, V10, P5804, DOI 10.1039/c9fo01062a
   Zemjanis R, 1970, DIAGNOSTIC THERAPEUT, V2, P467
NR 69
TC 12
Z9 12
U1 0
U2 16
PU ELSEVIER
PI AMSTERDAM
PA RADARWEG 29, 1043 NX AMSTERDAM, NETHERLANDS
SN 1567-5769
EI 1878-1705
J9 INT IMMUNOPHARMACOL
JI Int. Immunopharmacol.
PD JUL
PY 2021
VL 96
AR 107757
DI 10.1016/j.intimp.2021.107757
EA MAY 2021
PG 22
WC Immunology; Pharmacology & Pharmacy
WE Science Citation Index Expanded (SCI-EXPANDED)
SC Immunology; Pharmacology & Pharmacy
GA SW0FH
UT WOS:000664191800001
PM 33991997
DA 2023-06-08
ER

PT J
AU Cheung, KS
   Chung, KL
   Leung, WK
AF Cheung, Ka Shing
   Chung, Kit Lam
   Leung, Wai K.
TI Chemopreventive Effect of Metformin on Gastric Cancer Development
SO GUT AND LIVER
LA English
DT Review
DE Helicobacter pylori; Chemoprevention; Diabetes mellitus; Metformin; Gut
   microbiota
ID HELICOBACTER-PYLORI ERADICATION; PUMP INHIBITOR USE; DIABETES-MELLITUS;
   INTESTINAL METAPLASIA; REFLUX ESOPHAGITIS; ATROPHIC GASTRITIS; INDUCED
   APOPTOSIS; SERUM GASTRIN; GROWTH-FACTOR; RISK
AB Although Helicobacter pylori infection is the most important causative factor for gastric cancer (GC), H. pylori eradication alone does not completely eliminate the GC risk. In addition to H. pylori eradication, other risk factors for GC should be identified and targeted. Diabetes mellitus (DM) confers a 20% increased risk of GC, which could be mediated via several biological mechanisms including the stimulation of cell proliferation via hyperinsulinemia and increased insulingrowth factor production, the promotion of angiogenesis, and DNA damage. With a current global prevalence of 9.3% and a predicted rise to 10.2% by 2030, DM could contribute substantially to the burden of GC cases worldwide. Emerging evidence showed that metformin possesses chemopreventive effects via both direct (e.g., adenosine monophosphate-activated protein kinase activation and subsequent inhibition of the mammalian target of rapamycin pathway) and indirect (e.g., modulation of the interaction between tumor cells and their microenvironment and gut microbiota) pathways. A recent meta-analysis of observational studies showed that metformin use was associated with 24% lower GC risk. However, many available observational studies related to metformin effects suffered from biases including the failure to adjust for the H. pylori infection status and serial glycemic control and time-related biases. Future prospective studies addressing these pitfalls are needed. (Gut Liver, Published online June 25, 2021)
C1 [Cheung, Ka Shing; Leung, Wai K.] Univ Hong Kong, Queen Mary Hosp, Dept Med, Hong Kong, Peoples R China.
   [Cheung, Ka Shing] Univ Hong Kong, Dept Med, Shenzhen Hosp, Shenzhen, Peoples R China.
   [Chung, Kit Lam] Univ Hong Kong, Li Ka Shing Fac Med, Hong Kong, Peoples R China.
C3 University of Hong Kong; University of Hong Kong; University of Hong
   Kong
RP Leung, WK (通讯作者)，Univ Hong Kong, Queen Mary Hosp, Dept Med, Hong Kong, Peoples R China.
EM waikleung@hku.hk
RI ; Leung, Wai Keung/B-8140-2011
OI Chung, Kit Lam/0000-0003-1264-6602; Leung, Wai Keung/0000-0002-5993-1059
CR Arana A, 2011, EPIDEMIOLOGY, V22, P876, DOI [10.1097/EDE.0b013e31823198fc, 10.1097/EDE.0b013e3182093a0f]
   Bianchini F, 2002, LANCET ONCOL, V3, P565, DOI 10.1016/S1470-2045(02)00849-5
   Bosetti C, 2020, ANN ONCOL, V31, P558, DOI 10.1016/j.annonc.2020.02.012
   Bray Freddie, 2018, CA Cancer J Clin, V68, P394, DOI 10.3322/caac.21492
   Cavaleiro-Pinto M, 2011, CANCER CAUSE CONTROL, V22, P375, DOI 10.1007/s10552-010-9707-2
   Cerda-Opazo Paulina, 2018, Oncotarget, V9, P12853, DOI 10.18632/oncotarget.24402
   Cervantes A, 2013, CANCER TREAT REV, V39, P60, DOI 10.1016/j.ctrv.2012.09.007
   Chen GX, 2019, ONCOL REP, V41, P405, DOI 10.3892/or.2018.6783
   Chen HN, 2016, GASTRIC CANCER, V19, P166, DOI 10.1007/s10120-015-0462-7
   Chen YL, 2013, GASTRIC CANCER, V16, P389, DOI 10.1007/s10120-012-0197-7
   Cheung KS, 2020, CANCER EPIDEM BIOMAR, V29, P493, DOI 10.1158/1055-9965.EPI-19-1044
   Cheung KS, 2019, DIABETES CARE, V42, P1769, DOI 10.2337/dc19-0437
   Cheung KS, 2019, JNCI-J NATL CANCER I, V111, P1109, DOI 10.1093/jnci/djz067
   Cheung KS, 2019, THER ADV GASTROENTER, V12, DOI 10.1177/1756284819834511
   Cheung Ka Shing, 2018, Oncotarget, V9, P36891, DOI 10.18632/oncotarget.26382
   Cheung KS, 2019, JNCI-J NATL CANCER I, V111, P484, DOI 10.1093/jnci/djy144
   Cheung KS, 2018, JNCI-J NATL CANCER I, V110, P743, DOI 10.1093/jnci/djx267
   Cheung KS, 2018, GUT, V67, P28, DOI 10.1136/gutjnl-2017-314605
   Cheung KS, 2019, WORLD J GASTROENTERO, V25, P2990, DOI 10.3748/wjg.v25.i24.2990
   Cheung KS, 2018, WORLD J GASTRO ONCOL, V10, P115, DOI 10.4251/wjgo.v10.i5.115
   Chia NY, 2015, GUT, V64, P707, DOI 10.1136/gutjnl-2013-306596
   Chiurillo M.A., 2015, WORLD J EXP MED, V5, P84, DOI [10.5493/wjem.v5.i2.84, DOI 10.5493/WJEM.V5.I2.84]
   Correa Pelayo, 2004, Gastric Cancer, V7, P9, DOI 10.1007/s10120-003-0265-0
   Courtois S, 2019, GASTRIC CANCER, V22, P653, DOI 10.1007/s10120-019-00952-w
   Courtois S, 2018, FUTURE MICROBIOL, V13, P1575, DOI 10.2217/fmb-2018-0184
   Courtois S, 2017, EUR J CANCER, V84, P193, DOI 10.1016/j.ejca.2017.07.020
   Cuzick J, 2009, LANCET ONCOL, V10, P501, DOI 10.1016/S1470-2045(09)70035-X
   Dandona P, 1996, LANCET, V347, P444, DOI 10.1016/S0140-6736(96)90013-6
   Dimitroulakos J, 2002, NEOPLASIA, V4, P337, DOI 10.1038/sj.neo.7900247
   Eikawa S, 2015, P NATL ACAD SCI USA, V112, P1809, DOI 10.1073/pnas.1417636112
   Fock KM, 2014, ALIMENT PHARM THER, V40, P250, DOI 10.1111/apt.12814
   Ford AC, 2020, GUT, V69, P2113, DOI 10.1136/gutjnl-2020-320839
   Franciosi M, 2013, PLOS ONE, V8, DOI 10.1371/journal.pone.0071583
   Ge ZM, 2011, EUR J GASTROEN HEPAT, V23, P1127, DOI 10.1097/MEG.0b013e32834b8d73
   Hamada H, 2000, ALIMENT PHARM THER, V14, P729
   Han G, 2015, CANCER BIOL THER, V16, P77, DOI 10.4161/15384047.2014.987021
   Heckman-Stoddard BM, 2017, DIABETOLOGIA, V60, P1639, DOI 10.1007/s00125-017-4372-6
   Home PD, 2010, DIABETOLOGIA, V53, P1838, DOI 10.1007/s00125-010-1804-y
   Hooi JKY, 2017, GASTROENTEROLOGY, V153, P420, DOI 10.1053/j.gastro.2017.04.022
   Hsieh MC, 2012, EXP DIABETES RES, DOI 10.1155/2012/413782
   Huang DQ, 2016, ONCOTARGET, V7, P6188, DOI 10.18632/oncotarget.6748
   Hwang YJ, 2018, ALIMENT PHARM THER, V47, P380, DOI 10.1111/apt.14424
   Ikeda F, 2009, GASTROENTEROLOGY, V136, P1234, DOI 10.1053/j.gastro.2008.12.045
   International Agency for Research on Cancer, 2014, IARC WORK GROUP REP, V8
   Jalving M, 2010, EUR J CANCER, V46, P2369, DOI 10.1016/j.ejca.2010.06.012
   Jiang KL, 2019, J GASTROEN HEPATOL, V34, P1898, DOI 10.1111/jgh.14759
   Jun KH, 2015, ONCOL REP, V34, P2047, DOI 10.3892/or.2015.4191
   Kato K, 2012, MOL CANCER THER, V11, P549, DOI 10.1158/1535-7163.MCT-11-0594
   KEYOMARSI K, 1991, CANCER RES, V51, P3602
   Kim TJ, 2016, J GASTROEN HEPATOL, V31, P1705, DOI 10.1111/jgh.13329
   Kim YI, 2014, ALIMENT PHARM THER, V39, P854, DOI 10.1111/apt.12660
   Kuipers EJ, 1996, NEW ENGL J MED, V334, P1018, DOI 10.1056/NEJM199604183341603
   Kusama T, 2002, GASTROENTEROLOGY, V122, P308, DOI 10.1053/gast.2002.31093
   Lee JK, 2020, AM J GASTROENTEROL, V115, P706, DOI 10.14309/ajg.0000000000000591
   Lee MS, 2011, BMC CANCER, V11, DOI 10.1186/1471-2407-11-20
   Leung WK, 2006, CLIN CANCER RES, V12, P4766, DOI 10.1158/1078-0432.CCR-06-0693
   Li BF, 2021, CANCER-AM CANCER SOC, V127, P1805, DOI 10.1002/cncr.33412
   Li PW, 2018, ONCOL LETT, V15, P1191, DOI 10.3892/ol.2017.7370
   Li WQ, 2014, JNCI-J NATL CANCER I, V106, DOI 10.1093/jnci/dju116
   LORENZI M, 1986, J CLIN INVEST, V77, P322, DOI 10.1172/JCI112295
   Lundell L, 2015, ALIMENT PHARM THER, V42, P649, DOI 10.1111/apt.13324
   Miao ZF, 2017, ONCOTARGET, V8, P44881, DOI 10.18632/oncotarget.16487
   Moayyedi P, 2019, GASTROENTEROLOGY, V157, P682, DOI 10.1053/j.gastro.2019.05.056
   Park HJ, 2002, CIRC RES, V91, P143, DOI 10.1161/01.RES.0000028149.15986.4C
   Patrignani P, 2016, J AM COLL CARDIOL, V68, P967, DOI 10.1016/j.jacc.2016.05.083
   Pimanov SI, 2008, J GASTROEN HEPATOL, V23, P1666, DOI 10.1111/j.1440-1746.2007.04983.x
   Pollak M, 2008, NAT REV CANCER, V8, P915, DOI 10.1038/nrc2536
   Rokkas T, 2007, HELICOBACTER, V12, P32, DOI 10.1111/j.1523-5378.2007.00563.x
   Ruiter R, 2012, DIABETES CARE, V35, P119, DOI 10.2337/dc11-0857
   Saeedi P., 2019, DIABETES RES CLIN PR, V157, DOI DOI 10.1016/J.DIABRES.2019.107843
   Shaheen NJ, 2002, CANCER-AM CANCER SOC, V94, P950, DOI 10.1002/cncr.10333.abs
   Shimoyama S, 2013, WORLD J GASTROENTERO, V19, P6902, DOI 10.3748/wjg.v19.i40.6902
   Shuai Y, 2020, CLIN TRANSL ONCOL, V22, P1580, DOI 10.1007/s12094-020-02304-y
   Singh PP, 2013, ANN ONCOL, V24, P1721, DOI 10.1093/annonc/mdt150
   Sona MF, 2018, JPN J CLIN ONCOL, V48, P426, DOI 10.1093/jjco/hyy047
   Song H, 2015, BMJ-BRIT MED J, V351, DOI 10.1136/bmj.h3867
   Song X, 2021, HELICOBACTER, V26, DOI 10.1111/hel.12781
   Song Z, 2017, MOL MED REP, V15, P1909, DOI 10.3892/mmr.2017.6205
   Suissa S, 2012, DIABETES CARE, V35, P2665, DOI 10.2337/dc12-0788
   Sung JJY, 2000, AM J PATHOL, V157, P729, DOI 10.1016/S0002-9440(10)64586-5
   Tanigawa N, 1997, J CLIN ONCOL, V15, P826, DOI 10.1200/JCO.1997.15.2.826
   Targownik LE, 2015, AM J GASTROENTEROL, V110, P1647, DOI 10.1038/ajg.2015.210
   Tian T, 2012, EXP CLIN ENDOCR DIAB, V120, P217, DOI 10.1055/s-0031-1297969
   Tseng CH, 2016, AGING-US, V8, P1636, DOI 10.18632/aging.101019
   Upala S, 2017, EUR J GASTROEN HEPAT, V29, P153, DOI 10.1097/MEG.0000000000000774
   Upala S, 2016, J DIGEST DIS, V17, P433, DOI 10.1111/1751-2980.12367
   Valaee S, 2017, PLOS ONE, V12, DOI 10.1371/journal.pone.0174486
   Valent F, 2015, J DIABETES COMPLICAT, V29, P1056, DOI 10.1016/j.jdiacomp.2015.07.017
   Van Cutsem E, 2016, LANCET, V388, P2654, DOI 10.1016/S0140-6736(16)30354-3
   Wang YB, 2021, PHARMACOL RES, V165, DOI 10.1016/j.phrs.2021.105425
   Watari J, 2008, CLIN GASTROENTEROL H, V6, P409, DOI 10.1016/j.cgh.2007.12.044
   Wijnhoven BPL, 1999, BRIT J SURG, V86, P529, DOI 10.1046/j.1365-2168.1999.01082.x
   Wong BCY, 2004, JAMA-J AM MED ASSOC, V291, P187, DOI 10.1001/jama.291.2.187
   Wong BCY, 2012, GUT, V61, P812, DOI 10.1136/gutjnl-2011-300154
   Wu H, 2017, NAT MED, V23, P850, DOI 10.1038/nm.4345
   Yamagata H, 2005, DIABETES CARE, V28, P789, DOI 10.2337/diacare.28.4.789
   Yamamoto Y, 1999, J BIOL CHEM, V274, P27307, DOI 10.1074/jbc.274.38.27307
   Yang P, 2009, EUR J CANCER, V45, P2867, DOI 10.1016/j.ejca.2009.04.019
   Yoon JM, 2013, WORLD J GASTROENTERO, V19, P936, DOI 10.3748/wjg.v19.i6.936
   Yusufu A, 2020, ONCOL LETT, V20, DOI 10.3892/ol.2020.12160
   Zhou XL, 2017, ONCOTARGET, V8, P55622, DOI 10.18632/oncotarget.16973
   1994, IARC MONOGR EVAL CAR, V61, P177
NR 102
TC 2
Z9 2
U1 3
U2 6
PU EDITORIAL OFFICE GUT & LIVER
PI SEOUL
PA 305 LOTTE GOLD ROSE II, 890-59, DAECHI 4-DONG, GANGNAM-GU, SEOUL,
   135-839, SOUTH KOREA
SN 1976-2283
EI 2005-1212
J9 GUT LIVER
JI Gut Liver
PD MAR
PY 2022
VL 16
IS 2
BP 147
EP 156
DI 10.5009/gnl210132
EA JUN 2021
PG 10
WC Gastroenterology & Hepatology
WE Science Citation Index Expanded (SCI-EXPANDED)
SC Gastroenterology & Hepatology
GA 5C1MD
UT WOS:000701901600001
PM 34158423
OA Green Published, gold
DA 2023-06-08
ER

PT J
AU Zhang, Y
   Cheng, Y
   Liu, J
   Zuo, JH
   Yan, LP
   Thring, RW
   Ba, XQ
   Qi, DK
   Wu, MJ
   Gao, YT
   Tong, HB
AF Zhang, Ya
   Cheng, Yang
   Liu, Jian
   Zuo, Jihui
   Yan, Liping
   Thring, Ronald W.
   Ba, Xueqing
   Qi, Dake
   Wu, Mingjiang
   Gao, Yitian
   Tong, Haibin
TI Tauroursodeoxycholic acid functions as a critical effector mediating
   insulin sensitization of metformin in obese mice
SO REDOX BIOLOGY
LA English
DT Article
DE Metformin; Insulin resistance; Tauroursodeoxycholic acid; Nrf2; Bile
   salt hydrolase
ID INDUCED APOPTOSIS; RESISTANCE; MECHANISMS; CELLS; LIVER; NRF2
AB Metformin is widely used to surmount insulin resistance (IR) and type 2 diabetes. Accumulating evidence sug-gests that metformin may improve IR through regulating gut microbiota and bile acids. However, the underlying mechanisms remain unclear. Our metabolomic analysis showed that metformin significantly increased the accumulation of tauroursodeoxycholic acid (TUDCA) in intestine and liver from high-fat diet (HFD)-induced IR mice. TUDCA also alleviated IR, and reduced oxidative stress and intestinal inflammation in ob/ob mice. TUDCA blocked KEAP1 to bind with Nrf2, resulting in Nrf2 translocation into nuclear and initiating the transcription of antioxidant genes, which eventually reduced intracellular ROS accumulation and improved insulin signaling. Analysis of gut microbiota further revealed that metformin reduced the relative abundance of Bifidobacterium, which produces bile salt hydrolase (BSH). The reduction in BSH was probably crucial for the accumulation of TUDCA. Metformin also increased the proportion of Akkermanisia muciniphlia in gut microbiota of ob/ob mice via TUDCA. These beneficial effects of metformin in remodeling gut microbiota, reducing oxidative stress and improving insulin sensitivity were partly due to the accumulation of TUDCA, suggesting that TUDCA may be a potential therapy for metabolic syndrome.
C1 [Zhang, Ya; Cheng, Yang; Liu, Jian; Zuo, Jihui; Yan, Liping; Thring, Ronald W.; Wu, Mingjiang; Gao, Yitian; Tong, Haibin] Wenzhou Univ, Coll Life & Environm Sci, Zhejiang Prov Key Lab Water Environm & Marine Biol, Wenzhou, Peoples R China.
   [Zhang, Ya] Wenzhou Med Univ, Sch Lab Med & Life Sci, Key Lab Med Genet, Wenzhou, Peoples R China.
   [Ba, Xueqing] Northeast Normal Univ, Minist Educ, Key Lab Mol Epigenet, Changchun, Jilin, Peoples R China.
   [Qi, Dake] Univ Manitoba, Coll Pharm, Winnipeg, MB, Canada.
C3 Wenzhou University; Wenzhou Medical University; Northeast Normal
   University - China; University of Manitoba
RP Gao, YT; Tong, HB (通讯作者)，Wenzhou Univ, Coll Life & Environm Sci, Zhejiang Prov Key Lab Water Environm & Marine Biol, Wenzhou, Peoples R China.
EM gyt@wzu.edu.cn; tonghaibin@gmail.com
FU National Natural Science Foundation of China; Science and Technology
   Program of Wenzhou;  [81872952];  [41876197];  [ZY2019013]
FX Acknowledgements We gratefully thank Qiaojuan Li and Lingfeng Hou
   (Wenzhou Uni-versity) for their assistance in animal experiments. We
   gratefully thank Alan K Chang (Wenzhou University) for helpful
   discussion and for revising the language of the manuscript. We
   gratefully thank Jingling Shen (Wenzhou University) and Weitao Cong
   (Wenzhou Medical Uni-versity) for helpful discussion for revising the
   manuscript.
CR Agius L, 2020, INT J MOL SCI, V21, DOI 10.3390/ijms21093240
   Apostolova N, 2020, REDOX BIOL, V34, DOI 10.1016/j.redox.2020.101517
   Backhed F, 2007, P NATL ACAD SCI USA, V104, P979, DOI 10.1073/pnas.0605374104
   Bailey CJ, 2008, DIABETOLOGIA, V51, P1552, DOI 10.1007/s00125-008-1053-5
   Bravard A, 2021, SCI REP-UK, V11, DOI 10.1038/s41598-021-95117-0
   Castro RE, 2004, J PHARMACOL EXP THER, V311, P845, DOI 10.1124/jpet.104.070532
   da Silva JA, 2021, LIFE SCI, V285, DOI 10.1016/j.lfs.2021.120020
   Dao MC, 2016, GUT, V65, P426, DOI 10.1136/gutjnl-2014-308778
   Fan Y, 2021, NAT REV MICROBIOL, V19, P55, DOI 10.1038/s41579-020-0433-9
   Foretz M, 2014, CELL METAB, V20, P953, DOI 10.1016/j.cmet.2014.09.018
   Forslund K, 2015, NATURE, V528, P262, DOI 10.1038/nature15766
   Hasan WNW, 2014, BMC COMPLEM ALTERN M, V14, DOI 10.1186/1472-6882-14-72
   Jia W, 2018, NAT REV GASTRO HEPAT, V15, P111, DOI 10.1038/nrgastro.2017.119
   Kars M, 2010, DIABETES, V59, P1899, DOI 10.2337/db10-0308
   Ke HR, 2021, FRONT PHARMACOL, V12, DOI 10.3389/fphar.2021.726707
   Kitahara M, 2000, INT J SYST EVOL MICR, V50, P971, DOI 10.1099/00207713-50-3-971
   Legry V, 2017, J CLIN ENDOCR METAB, V102, P3783, DOI 10.1210/jc.2017-01397
   Macchione IG, 2019, EUR REV MED PHARMACO, V23, P8075, DOI 10.26355/eurrev_201909_19024
   McGlone ER, 2019, ANN CLIN BIOCHEM, V56, P326, DOI 10.1177/0004563218817798
   Moreira S, 2017, EXP NEUROL, V295, P77, DOI 10.1016/j.expneurol.2017.05.009
   Mukherjee A, 2020, GUT MICROBES, V12, DOI 10.1080/19490976.2020.1802866
   Muoio DM, 2008, NAT REV MOL CELL BIO, V9, P193, DOI 10.1038/nrm2327
   Nicholson JK, 2012, SCIENCE, V336, P1262, DOI 10.1126/science.1223813
   Pedersen HK, 2016, NATURE, V535, P376, DOI 10.1038/nature18646
   Peng DF, 2019, CANCER LETT, V458, P46, DOI 10.1016/j.canlet.2019.05.031
   Plovier H, 2017, NAT MED, V23, P107, DOI 10.1038/nm.4236
   Sanchez-Rangel E, 2017, DIABETOLOGIA, V60, P1586, DOI 10.1007/s00125-017-4336-x
   Sansome DJ, 2020, DIABETES OBES METAB, V22, P141, DOI 10.1111/dom.13869
   Shin NR, 2014, GUT, V63, P727, DOI 10.1136/gutjnl-2012-303839
   Sola S, 2003, MOL MED, V9, P226, DOI 10.2119/2003-00042.Rodrigues
   Sun CC, 2020, FRONT PHARMACOL, V11, DOI 10.3389/fphar.2020.575390
   Sun LL, 2018, NAT MED, V24, P1919, DOI 10.1038/s41591-018-0222-4
   Tangvarasittichai S, 2015, WORLD J DIABETES, V6, P456, DOI 10.4239/wjd.v6.i3.456
   Tao YM, 2022, FRONT ENDOCRINOL, V13, DOI 10.3389/fendo.2022.856331
   Therdtatha P, 2021, MICROORGANISMS, V9, DOI 10.3390/microorganisms9050897
   Urpilainen Elina, 2019, Tumour Biol, V41, p1010428318815413, DOI 10.1177/1010428318815413
   Uruno A, 2013, MOL CELL BIOL, V33, P2996, DOI 10.1128/MCB.00225-13
   Vallianou NG, 2019, HORM-INT J ENDOCRINO, V18, P141, DOI 10.1007/s42000-019-00093-w
   Wang WJ, 2018, BRIT J PHARMACOL, V175, P469, DOI 10.1111/bph.14095
   Wu B, 2019, LIFE SCI, V226, P185, DOI 10.1016/j.lfs.2019.04.009
   Yao LN, 2018, ELIFE, V7, DOI 10.7554/eLife.37182
   Yaribeygi H, 2019, J CELL PHYSIOL, V234, P8152, DOI 10.1002/jcp.27603
   Yerra VG, 2013, REDOX BIOL, V1, P394, DOI 10.1016/j.redox.2013.07.005
   Zhang WP, 2017, FREE RADICAL BIO MED, V112, P24, DOI 10.1016/j.freeradbiomed.2017.07.003
   Zhou GC, 2001, J CLIN INVEST, V108, P1167, DOI 10.1172/JCI200113505
   Zhu Q, 2013, EXP CLIN ENDOCR DIAB, V121, P43, DOI 10.1055/s-0032-1321787
   Zou B, 2020, CLIN CHIM ACTA, V509, P167, DOI 10.1016/j.cca.2020.06.006
NR 47
TC 2
Z9 2
U1 11
U2 23
PU ELSEVIER
PI AMSTERDAM
PA RADARWEG 29, 1043 NX AMSTERDAM, NETHERLANDS
SN 2213-2317
J9 REDOX BIOL
JI Redox Biol.
PD NOV
PY 2022
VL 57
AR 102481
DI 10.1016/j.redox.2022.102481
PG 14
WC Biochemistry & Molecular Biology
WE Science Citation Index Expanded (SCI-EXPANDED)
SC Biochemistry & Molecular Biology
GA 5A0KW
UT WOS:000862586600002
PM 36148770
OA gold, Green Published
DA 2023-06-08
ER

PT J
AU Sansome, DJ
   Xie, C
   Veedfald, S
   Horowitz, M
   Rayner, CK
   Wu, TZ
AF Sansome, Daniel J.
   Xie, Cong
   Veedfald, Simon
   Horowitz, Michael
   Rayner, Christopher K.
   Wu, Tongzhi
TI Mechanism of glucose-lowering by metformin in type 2 diabetes: Role of
   bile acids
SO DIABETES OBESITY & METABOLISM
LA English
DT Review
DE bile acids; gastrointestinal function; glucagon-like peptide-1;
   metformin; postprandial glycaemia; type 2 diabetes
ID GLUCAGON-LIKE PEPTIDE-1; FARNESOID-X-RECEPTOR; GUT MICROBIOTA;
   TAUROCHOLIC ACID; OBESE-PATIENTS; BLOOD-GLUCOSE; WEIGHT-LOSS; INSULIN;
   SECRETION; GLP-1
AB Type 2 diabetes mellitus (T2DM) is an increasingly prevalent chronic condition, characterized by abnormally elevated blood glucose concentrations and, as a consequence, increased risk of micro- and macrovascular complications. Metformin is usually the first-line glucose-lowering medication in T2DM; however, despite being used for more than 60 years, the mechanism underlying the glucose-lowering action of metformin remains incompletely understood. Although metformin reduces hepatic glucose production, there is persuasive evidence that the gastrointestinal tract is crucial in mediating this effect, particularly via secretion of the incretin hormone glucagon-like peptide 1 (GLP-1). It is now well recognized that bile acids, in addition to their established function in fat digestion and absorption, are important regulators of glucose metabolism. Exposure of the small and large intestine to bile acids induces GLP-1 secretion, modulates the composition of the gut microbiota, and reduces postprandial blood glucose excursions in humans with and without T2DM. Metformin reduces intestinal bile acid resorption substantially, such that intraluminal bile acids may, at least in part, account for its glucose-lowering effect. The present review focuses on the conceptual shift in our understanding as to how metformin lowers blood glucose in T2DM, with a particular emphasis on the role of intestinal bile acids.
C1 [Sansome, Daniel J.; Xie, Cong; Veedfald, Simon; Horowitz, Michael; Rayner, Christopher K.; Wu, Tongzhi] Univ Adelaide, Adelaide Med Sch, Adelaide, SA, Australia.
   [Sansome, Daniel J.; Xie, Cong; Veedfald, Simon; Horowitz, Michael; Rayner, Christopher K.; Wu, Tongzhi] Univ Adelaide, Ctr Res Excellence Translating Nutr Sci Good Hlth, Adelaide, SA, Australia.
   [Veedfald, Simon] Univ Copenhagen, Dept Biomed Sci, Copenhagen, Denmark.
   [Wu, Tongzhi] Southeast Univ, Sch Med, Zhongda Hosp, Dept Endocrinol,Inst Diabet, Nanjing, Jiangsu, Peoples R China.
C3 University of Adelaide; University of Adelaide; University of
   Copenhagen; Southeast University - China
RP Wu, TZ (通讯作者)，Level 6,AHMS Bldg,North Terrace, Adelaide, SA 5000, Australia.
EM tongzhi.wu@adelaide.edu.au
RI horowitz, michael/HJY-3337-2023; Horowitz, Michael/AAY-3397-2021; Wu,
   Tongzhi/AAB-7343-2021
OI Horowitz, Michael/0000-0002-0942-0306; Wu, Tongzhi/0000-0003-1656-9210;
   Rayner, Christopher/0000-0002-5527-256X
FU Australian National Health and Medical Research Council (NHMRC)
   [APP1147333] Funding Source: Medline; Diabetes Australia Research Trust
   [Y19G-WUTO] Funding Source: Medline
CR Adrian TE, 2012, DIABETOLOGIA, V55, P2343, DOI 10.1007/s00125-012-2593-2
   ADRIAN TE, 1993, GUT, V34, P1219, DOI 10.1136/gut.34.9.1219
   Albaugh VL, 2019, GASTROENTEROLOGY, V156, P1041, DOI 10.1053/j.gastro.2018.11.017
   Bahne E, 2018, JCI INSIGHT, V3, DOI 10.1172/jci.insight.93936
   Borg MJ, 2019, DIABETES OBES METAB, V21, P640, DOI 10.1111/dom.13567
   Bray GA, 2012, DIABETES CARE, V35, P731, DOI 10.2337/dc11-1299
   Bronden A, 2018, DIABETES OBES METAB, V20, P362, DOI 10.1111/dom.13080
   Bronden A, 2017, J CLIN ENDOCR METAB, V102, P4153, DOI 10.1210/jc.2017-01091
   Bryrup T, 2019, DIABETOLOGIA, V62, P1024, DOI 10.1007/s00125-019-4848-7
   Buse JB, 2016, DIABETES CARE, V39, P198, DOI 10.2337/dc15-0488
   Carter D, 2003, DIABETES OBES METAB, V5, P120, DOI 10.1046/j.1463-1326.2003.00252.x
   CASPARY WF, 1977, DIABETOLOGIA, V13, P187, DOI 10.1007/BF01219698
   Cefalu WT, 2019, DIABETES CARE, V42, pS90, DOI 10.2337/dc19-S009
   CREUTZFELDT W, 1979, DIABETOLOGIA, V16, P75, DOI 10.1007/BF01225454
   DEACON CF, 1995, J CLIN ENDOCR METAB, V80, P952, DOI 10.1210/jc.80.3.952
   DeCensi A, 2010, CANCER PREV RES, V3, P1451, DOI 10.1158/1940-6207.CAPR-10-0157
   DeFronzo RA, 2016, DIABETOLOGIA, V59, P1645, DOI 10.1007/s00125-016-3992-6
   Deloose E, 2017, AM J CLIN NUTR, V105, P580, DOI 10.3945/ajcn.116.138297
   Dotson CD, 2008, PLOS ONE, V3, DOI 10.1371/journal.pone.0003974
   Duca FA, 2015, NAT MED, V21, P506, DOI 10.1038/nm.3787
   EISSELE R, 1992, EUR J CLIN INVEST, V22, P283, DOI 10.1111/j.1365-2362.1992.tb01464.x
   Flynn CR, 2015, NAT COMMUN, V6, DOI 10.1038/ncomms8715
   Forslund K, 2015, NATURE, V528, P262, DOI 10.1038/nature15766
   Gontier E, 2008, EUR J NUCL MED MOL I, V35, P95, DOI 10.1007/s00259-007-0563-6
[truncated: 4,629,319 more chars]
